# Supplementary material for: ENDOG Impacts on Tumor Cell Proliferation and Tumor Prognosis in the Context of PI3K/PTEN Pathway Status
Source: Cancers (Basel). 2021 Jul 28;13(15):3803. doi: 10.3390/cancers13153803 (PMC8345062; doi:10.3390/cancers13153803)
Supplement: Supplementary file 1 [file cancers-13-03803-s001.zip]

Archive with 5 entries (4 files):
- cancers-1287394-suppl-xml/
- cancers-1287394-suppl-xml/cancers-1180439-origianl western blot.pdf
- cancers-1287394-suppl-xml/Endog_Supplementary Table 1.xlsx
- cancers-1287394-suppl-xml/Endog_Supplementary Table 2.xlsx
- cancers-1287394-suppl-xml/cancers-1287394-supplementary figures.pdf
