# Supplementary material for: ENDOG Impacts on Tumor Cell Proliferation and Tumor Prognosis in the Context of PI3K/PTEN Pathway Status
Source: Cancers (Basel). 2021 Jul 28;13(15):3803. doi: 10.3390/cancers13153803 (PMC8345062; doi:10.3390/cancers13153803)
Supplement: Supplementary file 1 [file cancers-13-03803-s001.zip › cancers-1287394-suppl-xml/Endog_Supplementary Table 1.xlsx]

## Sheet: Suppl. Table 1a
Supplementary Table 1a. Statistical significance of pairwise comparisons among tumor subsets included in the corresponding analysis
Figure 5a	ENDOG_L/U-CLL	ENDOG_H/U-CLL	ENDOG_L/M-CLL	ENDOG_H/M-CLL
ENDOG_L/U-CLL	0	0.7591	<0.0001	<0.0001
ENDOG_H/U-CLL	0.7591	0	<0.0001	<0.0001
ENDOG_L/M-CLL	<0.0001	<0.0001	0	0.0033
ENDOG_H/M-CLL	<0.0001	<0.0001	0.0033	0
Supplemmentary Figure 3	ENDOG_L/Endometrioid	ENDOG_H/Endometrioid	ENDOG_L/Serous	ENDOG_H/Serous
ENDOG_L/Endometrioid	0	0.0747	0.0003	0.0912
ENDOG_H/Endometrioid	0.0747	0	<0.0001	0.0034
ENDOG_L/Serous	0.0003	<0.0001	0	0.4925
ENDOG_H/Serous	0.0912	0.0034	0.4925	0
Supplemmentary Figure 6a	PTEN_L /U-CLL	PTEN_H /U-CLL	PTEN_L /M-CLL	PTEN_H /M-CLL
PTEN_L /U-CLL	0	0.4161	<0.0001	0.0473
PTEN_H /U-CLL	0.4161	0	<0.0001	0.0139
PTEN_L /M-CLL	<0.0001	<0.0001	0	0.1333
PTEN_H /M-CLL	0.0473	0.0139	0.1333	0

## Sheet: Suppl. Table 1b
Supplementary Table 1b. PTEN mutations detected in CLL patients (data from ICGC data portal*)
Mutation ID	Case	Genomic DNA Change	Type	Consequences	Donors affected	Clinical Evidence	Mutation observed across all ICGC projects	RNASeq data from mutated patient
MU56750546	DO52699	chr10:g.89644523A>C	single base substitution	Downstream: RP11-380G5.2 |Intron: PTEN	1	None	1/19729 (0.01%)	Yes
MU57005268	DO52713	chr10:g.89706479G>A	single base substitution	Downstream: RP11-380G5.3 |Intron: PTEN	1	None	1/19729 (0.01%)	Yes
MU55971010	DO52706	chr10:g.89635335T>C	single base substitution	Upstream: RP11-380G5.2 |Intron: PTEN	1	None	1/19729 (0.01%)	Yes
MU55374503	DO6730	chr10:g.89726439A>T	single base substitution	3 UTR: PTEN	1	None	1/19729 (0.01%)	Yes
MU32642841	DO223562	chr10:g.89619793A>G	single base substitution	Upstream: PTEN |3 UTR: KLLN	1	None	1/19729 (0.01%)	No
MU42724722	DO223420	chr10:g.89668941T>C	single base substitution	Intron: PTEN	1	None	1/19729 (0.01%)	No
MU114464492	DO223485	chr10:g.89730006A>G	single base substitution	3 UTR: PTEN	1	None	1/19729 (0.01%)	No
MU114427055	DO223476	chr10:g.89690835T>G	single base substitution	Missense: PTEN F81C|Exon: PTEN	1	None	1/19729 (0.01%)	No
*https://dcc.icgc.org/
