# Supplementary material for: ENDOG Impacts on Tumor Cell Proliferation and Tumor Prognosis in the Context of PI3K/PTEN Pathway Status
Source: Cancers (Basel). 2021 Jul 28;13(15):3803. doi: 10.3390/cancers13153803 (PMC8345062; doi:10.3390/cancers13153803)
Supplement: Supplementary file 1 [file cancers-13-03803-s001.zip › cancers-1287394-suppl-xml/Endog_Supplementary Table 2.xlsx]

## Sheet: Supp.Tab2a_HALLMARKS_M_CLL 
Supplementary Table 2a. GSEA results of significantly enriched pathways (HALLMARK GSEA) and NES=>2 among positively and negatively correlated genes to ENDOG in M-CLL
POSITIVE
NAME	SIZE	ES	NES	NOM p-val	FDR q-val	FWER p-val	RANK AT MAX	LEADING EDGE
HALLMARK_GLYCOLYSIS	115	0.352534	2.06529	0	0.00371071	0.004	4048	tags=63%, list=39%, signal=103%
HALLMARK_OXIDATIVE_PHOSPHORYLATION	139	0.334129	2.01818	0	0.00332725	0.007	1992	tags=37%, list=19%, signal=45%
HALLMARK_REACTIVE_OXYGEN_SPECIES_PATHWAY	38	0.431855	1.99516	0	0.00345125	0.011	3396	tags=66%, list=33%, signal=97%
NEGATIVE
NAME	SIZE	ES	NES	NOM p-val	FDR q-val	FWER p-val	RANK AT MAX	LEADING EDGE
HALLMARK_G2M_CHECKPOINT	115	-0.272075	-2.19357	0	0.00451923	0.004	2442	tags=43%, list=24%, signal=56%
HALLMARK_PROTEIN_SECRETION	61	-0.300523	-2.00715	0	0.00974741	0.012	2951	tags=61%, list=28%, signal=84%

## Sheet: Supp. Tab2b_HALLMARKS_U_CLL
Supplementary Table 2b. GSEA results of significantly enriched pathways (HALLMARK GSEA) and NES=>2 among positively and negatively correlated genes to ENDOG in U-CLL
POSITIVE
NAME	SIZE	ES	NES	NOM p-val	FDR q-val	FWER p-val	RANK AT MAX	LEADING EDGE
HALLMARK_OXIDATIVE_PHOSPHORYLATION	136	0.400646	2.52369	0	0	0	2879	tags=56%, list=30%, signal=79%
HALLMARK_GLYCOLYSIS	103	0.368491	2.23027	0	0.000459	0.001	2909	tags=54%, list=31%, signal=78%
HALLMARK_REACTIVE_OXYGEN_SPECIES_PATHWAY	35	0.454082	2.1309	0	0.0012718	0.004	3339	tags=71%, list=35%, signal=110%
HALLMARK_HEME_METABOLISM	143	0.319765	2.06347	0	0.00282624	0.012	2935	tags=52%, list=31%, signal=75%
HALLMARK_ADIPOGENESIS	126	0.330738	2.04428	0	0.00261429	0.014	2948	tags=50%, list=31%, signal=72%
HALLMARK_DNA_REPAIR	106	0.32989	1.99451	0	0.00354505	0.023	2130	tags=42%, list=22%, signal=53%

## Sheet: Supp. Tab2c_C2_M_CLL
Supplementary Table 2c. GSEA results of significantly enriched pathways (C2 GSEA) and NES=>2 among positively and negatively correlated genes to ENDOG in M-CLL
POSITIVE
NAME	SIZE	ES	NES	NOM p-val	FDR q-val	FWER p-val	RANK AT MAX	LEADING EDGE
NIKOLSKY_BREAST_CANCER_16P13_AMPLICON	82	0.584758	3.2449	0	0	0	1905	tags=57%, list=18%, signal=70%
BLANCO_MELO_INFLUENZA_A_INFECTION_A594_CELLS_DN	80	0.546407	2.96719	0	0	0	1986	tags=56%, list=19%, signal=69%
KIM_ALL_DISORDERS_DURATION_CORR_DN	89	0.522655	2.88613	0	0	0	1767	tags=51%, list=17%, signal=60%
LU_EZH2_TARGETS_UP	204	0.438883	2.76886	0	0	0	2072	tags=46%, list=20%, signal=56%
YAO_TEMPORAL_RESPONSE_TO_PROGESTERONE_CLUSTER_17	131	0.461373	2.75541	0	0	0	2261	tags=50%, list=22%, signal=64%
NIKOLSKY_BREAST_CANCER_8Q23_Q24_AMPLICON	96	0.470077	2.65892	0	0	0	2343	tags=51%, list=23%, signal=65%
RICKMAN_METASTASIS_DN	149	0.417662	2.55683	0	0.000333305	0.003	2417	tags=47%, list=23%, signal=60%
MANNE_COVID19_ICU_VS_HEALTHY_DONOR_PLATELETS_UP	68	0.479426	2.54753	0	0.000291642	0.003	1906	tags=47%, list=18%, signal=57%
LI_DCP2_BOUND_MRNA	67	0.475045	2.50685	0	0.000259237	0.003	1310	tags=40%, list=13%, signal=46%
LIN_APC_TARGETS	43	0.516367	2.4715	0	0.000467796	0.006	2180	tags=56%, list=21%, signal=70%
MANNE_COVID19_COMBINED_COHORT_VS_HEALTHY_DONOR_PLATELETS_UP	93	0.43006	2.42814	0	0.000778991	0.011	1698	tags=40%, list=16%, signal=47%
WP_METABOLIC_REPROGRAMMING_IN_COLON_CANCER	33	0.545314	2.37749	0	0.00188277	0.029	2910	tags=73%, list=28%, signal=101%
KASLER_HDAC7_TARGETS_1_UP	112	0.402842	2.36044	0	0.00179817	0.03	2077	tags=42%, list=20%, signal=52%
NIKOLSKY_BREAST_CANCER_16Q24_AMPLICON	33	0.538406	2.34358	0	0.0020035	0.036	2350	tags=55%, list=23%, signal=70%
REACTOME_MITOCHONDRIAL_TRANSLATION	64	0.449835	2.34147	0	0.00186993	0.036	755	tags=33%, list=7%, signal=35%
GINESTIER_BREAST_CANCER_ZNF217_AMPLIFIED_DN	234	0.357385	2.33594	0	0.00199701	0.041	2727	tags=46%, list=26%, signal=61%
KEGG_PORPHYRIN_AND_CHLOROPHYLL_METABOLISM	24	0.586259	2.33198	0	0.001972	0.043	3690	tags=88%, list=36%, signal=135%
WONG_MITOCHONDRIA_GENE_MODULE	143	0.383815	2.32201	0	0.00199276	0.046	1834	tags=38%, list=18%, signal=46%
BUYTAERT_PHOTODYNAMIC_THERAPY_STRESS_DN	387	0.344024	2.31416	0	0.00188788	0.046	3945	tags=57%, list=38%, signal=88%
WP_CORI_CYCLE	15	0.653935	2.27692	0.00151976	0.00322994	0.079	3602	tags=100%, list=35%, signal=153%
KIM_ALL_DISORDERS_OLIGODENDROCYTE_NUMBER_CORR_UP	454	0.329598	2.25822	0	0.00396508	0.1	1855	tags=33%, list=18%, signal=38%
BLANCO_MELO_BRONCHIAL_EPITHELIAL_CELLS_INFLUENZA_A_INFECTION_DN	47	0.472069	2.25526	0	0.00392582	0.104	2239	tags=49%, list=22%, signal=62%
BARRIER_CANCER_RELAPSE_NORMAL_SAMPLE_DN	22	0.573169	2.25187	0	0.00402556	0.112	1904	tags=59%, list=18%, signal=72%
WAMUNYOKOLI_OVARIAN_CANCER_LMP_UP	173	0.36039	2.24958	0	0.00392247	0.114	1914	tags=36%, list=18%, signal=43%
ENK_UV_RESPONSE_KERATINOCYTE_UP	319	0.335604	2.24718	0	0.0039214	0.119	1818	tags=33%, list=18%, signal=38%
BLANCO_MELO_COVID19_SARS_COV_2_INFECTION_A594_ACE2_EXPRESSING_CELLS_RUXOLITINIB_DN	43	0.475576	2.23861	0	0.0041908	0.133	2187	tags=49%, list=21%, signal=62%
REACTOME_OLFACTORY_SIGNALING_PATHWAY	209	0.35053	2.23277	0	0.00437988	0.142	5736	tags=83%, list=55%, signal=182%
STARK_PREFRONTAL_CORTEX_22Q11_DELETION_DN	359	0.329416	2.22252	0	0.00483493	0.162	1794	tags=34%, list=17%, signal=39%
ACEVEDO_NORMAL_TISSUE_ADJACENT_TO_LIVER_TUMOR_DN	214	0.346491	2.21409	0	0.00514997	0.176	1482	tags=31%, list=14%, signal=35%
SCHLOSSER_SERUM_RESPONSE_UP	77	0.414536	2.21408	0	0.0049783	0.176	2332	tags=48%, list=22%, signal=62%
BURTON_ADIPOGENESIS_5	80	0.409249	2.20669	0	0.00524505	0.187	1969	tags=43%, list=19%, signal=52%
MULLIGHAN_MLL_SIGNATURE_1_UP	236	0.339895	2.19631	0	0.00585842	0.215	2061	tags=36%, list=20%, signal=43%
SCHLOSSER_MYC_AND_SERUM_RESPONSE_SYNERGY	26	0.532656	2.19431	0	0.00594052	0.223	1677	tags=50%, list=16%, signal=59%
NADLER_OBESITY_DN	21	0.566376	2.19241	0	0.00588028	0.227	1150	tags=48%, list=11%, signal=53%
HAMAI_APOPTOSIS_VIA_TRAIL_DN	125	0.369877	2.18721	0	0.00606844	0.238	3996	tags=59%, list=38%, signal=95%
DACOSTA_UV_RESPONSE_VIA_ERCC3_UP	216	0.342631	2.18374	0	0.00613791	0.247	1860	tags=33%, list=18%, signal=39%
CHIARADONNA_NEOPLASTIC_TRANSFORMATION_CDC25_DN	80	0.395029	2.17691	0	0.0066646	0.261	1491	tags=34%, list=14%, signal=39%
MOOTHA_VOXPHOS	58	0.42862	2.16999	0	0.00700165	0.281	1544	tags=38%, list=15%, signal=44%
SENGUPTA_EBNA1_ANTICORRELATED	83	0.38821	2.15798	0	0.00785631	0.324	2677	tags=47%, list=26%, signal=63%
REACTOME_GLUCONEOGENESIS	24	0.522489	2.13469	0	0.00981891	0.401	3445	tags=79%, list=33%, signal=118%
MULLIGHAN_MLL_SIGNATURE_2_UP	265	0.328397	2.13468	0	0.00957943	0.401	3761	tags=53%, list=36%, signal=81%
FRIDMAN_SENESCENCE_UP	41	0.445314	2.12798	0	0.0103497	0.427	3300	tags=63%, list=32%, signal=93%
KEGG_GLYCOLYSIS_GLUCONEOGENESIS	45	0.44591	2.12743	0	0.0101815	0.43	4140	tags=73%, list=40%, signal=121%
LANDIS_ERBB2_BREAST_PRENEOPLASTIC_DN	30	0.495528	2.12732	0	0.00996781	0.43	3566	tags=73%, list=34%, signal=111%
REACTOME_KERATINIZATION	100	0.37163	2.12283	0	0.0103002	0.449	5320	tags=80%, list=51%, signal=162%
HUTTMANN_B_CLL_POOR_SURVIVAL_UP	129	0.357835	2.1224	0	0.0100933	0.45	3376	tags=49%, list=33%, signal=71%
REACTOME_G_ALPHA_S_SIGNALLING_EVENTS	263	0.322741	2.11826	0	0.0104751	0.473	5919	tags=83%, list=57%, signal=189%
WP_GLYCOLYSIS_AND_GLUCONEOGENESIS	30	0.489949	2.11815	0.00262123	0.0102569	0.473	4038	tags=80%, list=39%, signal=131%
BLANCO_MELO_HUMAN_PARAINFLUENZA_VIRUS_3_INFECTION_A594_CELLS_DN	55	0.416866	2.11393	0.00124533	0.0105234	0.487	3893	tags=67%, list=37%, signal=107%
DACOSTA_UV_RESPONSE_VIA_ERCC3_TTD_UP	38	0.458523	2.11294	0	0.0104525	0.488	3404	tags=63%, list=33%, signal=94%
RODWELL_AGING_KIDNEY_UP	252	0.324528	2.10364	0	0.0114832	0.528	3379	tags=49%, list=33%, signal=71%
JOHNSTONE_PARVB_TARGETS_2_UP	91	0.375156	2.09609	0	0.0121438	0.555	3304	tags=54%, list=32%, signal=78%
MOOTHA_PGC	263	0.319114	2.09598	0	0.0119146	0.555	1371	tags=28%, list=13%, signal=32%
MANNE_COVID19_NONICU_VS_HEALTHY_DONOR_PLATELETS_UP	81	0.385764	2.09149	0.0011325	0.0123134	0.578	1698	tags=36%, list=16%, signal=42%
KAAB_FAILED_HEART_ATRIUM_UP	21	0.543618	2.08989	0	0.0122031	0.583	2551	tags=62%, list=25%, signal=82%
BRACHAT_RESPONSE_TO_METHOTREXATE_DN	20	0.550035	2.08249	0.00141243	0.012944	0.61	3917	tags=85%, list=38%, signal=136%
AGUIRRE_PANCREATIC_CANCER_COPY_NUMBER_UP	205	0.324475	2.07539	0	0.0137418	0.644	1798	tags=34%, list=17%, signal=40%
KEGG_OLFACTORY_TRANSDUCTION	196	0.32845	2.06798	0	0.0147659	0.675	6005	tags=85%, list=58%, signal=197%
MATTIOLI_MGUS_VS_PCL	68	0.388439	2.06489	0	0.0150157	0.689	2180	tags=40%, list=21%, signal=50%
SANSOM_APC_TARGETS_REQUIRE_MYC	144	0.341304	2.04875	0	0.0174975	0.749	3346	tags=50%, list=32%, signal=73%
SPIELMAN_LYMPHOBLAST_EUROPEAN_VS_ASIAN_UP	337	0.302949	2.03537	0	0.019761	0.799	2294	tags=36%, list=22%, signal=45%
YAO_TEMPORAL_RESPONSE_TO_PROGESTERONE_CLUSTER_13	133	0.336971	2.02878	0	0.0206971	0.822	1834	tags=34%, list=18%, signal=41%
SCHUHMACHER_MYC_TARGETS_UP	49	0.413733	2.01503	0	0.0237525	0.876	2735	tags=51%, list=26%, signal=69%
BHAT_ESR1_TARGETS_VIA_AKT1_UP	157	0.327908	2.01462	0	0.0234785	0.878	2446	tags=36%, list=24%, signal=46%
RADAEVA_RESPONSE_TO_IFNA1_UP	37	0.443825	2.01432	0.00129702	0.0231412	0.878	3970	tags=73%, list=38%, signal=118%
KEGG_OXIDATIVE_PHOSPHORYLATION	76	0.372848	2.01294	0	0.0230974	0.886	1139	tags=30%, list=11%, signal=34%
REACTOME_METABOLISM_OF_STEROID_HORMONES	18	0.545342	2.01105	0	0.023159	0.89	1934	tags=56%, list=19%, signal=68%
NIKOLSKY_BREAST_CANCER_11Q12_Q14_AMPLICON	94	0.355033	2.00553	0	0.0242248	0.905	2263	tags=40%, list=22%, signal=51%
ACOSTA_PROLIFERATION_INDEPENDENT_MYC_TARGETS_DN	68	0.378884	2.00131	0	0.024966	0.912	1936	tags=37%, list=19%, signal=45%
REACTOME_TRANSPORT_OF_VITAMINS_NUCLEOSIDES_AND_RELATED_MOLECULES	21	0.511246	2.00102	0.00276625	0.0246428	0.912	3538	tags=71%, list=34%, signal=108%
CUI_TCF21_TARGETS_2_UP	224	0.318146	2.00066	0	0.0244269	0.912	1585	tags=27%, list=15%, signal=31%
WP_GLYCEROLIPIDS_AND_GLYCEROPHOSPHOLIPIDS	15	0.584155	1.998	0	0.0247358	0.916	1172	tags=47%, list=11%, signal=53%
TARTE_PLASMA_CELL_VS_B_LYMPHOCYTE_UP	48	0.415401	1.9955	0.00247831	0.0250906	0.921	2893	tags=52%, list=28%, signal=72%
NEGATIVE
NAME	SIZE	ES	NES	NOM p-val	FDR q-val	FWER p-val	RANK AT MAX	LEADING EDGE
DACOSTA_UV_RESPONSE_VIA_ERCC3_COMMON_DN	256	-0.537203	-5.0641	0	0	0	2486	tags=67%, list=24%, signal=86%
DACOSTA_UV_RESPONSE_VIA_ERCC3_DN	471	-0.516134	-5.06285	0	0	0	2280	tags=61%, list=22%, signal=74%
MILI_PSEUDOPODIA_HAPTOTAXIS_UP	336	-0.484381	-4.73264	0	0	0	2472	tags=63%, list=24%, signal=79%
SHEN_SMARCA2_TARGETS_UP	298	-0.473536	-4.61076	0	0	0	2244	tags=57%, list=22%, signal=71%
CHEN_HOXA5_TARGETS_9HR_UP	137	-0.514558	-4.36766	0	0	0	2631	tags=69%, list=25%, signal=91%
HAMAI_APOPTOSIS_VIA_TRAIL_UP	372	-0.446125	-4.2532	0	0	0	2242	tags=53%, list=22%, signal=65%
REACTOME_PROCESSING_OF_CAPPED_INTRON_CONTAINING_PRE_MRNA	188	-0.449309	-4.24771	0	0	0	2135	tags=60%, list=21%, signal=74%
PICCALUGA_ANGIOIMMUNOBLASTIC_LYMPHOMA_DN	81	-0.540023	-3.93944	0	0	0	2966	tags=79%, list=29%, signal=110%
GABRIELY_MIR21_TARGETS	149	-0.457961	-3.91457	0	0	0	2063	tags=53%, list=20%, signal=65%
SCHLOSSER_SERUM_RESPONSE_DN	408	-0.379227	-3.89782	0	0	0	2689	tags=57%, list=26%, signal=74%
WP_MRNA_PROCESSING	99	-0.494907	-3.76315	0	0	0	1899	tags=60%, list=18%, signal=72%
KEGG_SPLICEOSOME	94	-0.496648	-3.74667	0	0	0	2108	tags=65%, list=20%, signal=81%
REACTOME_TRANSPORT_OF_MATURE_TRANSCRIPT_TO_CYTOPLASM	68	-0.536089	-3.7201	0	0	0	2135	tags=68%, list=21%, signal=85%
BUYTAERT_PHOTODYNAMIC_THERAPY_STRESS_UP	493	-0.363641	-3.5793	0	0	0	2031	tags=46%, list=20%, signal=55%
REACTOME_MRNA_SPLICING	146	-0.432713	-3.57686	0	0	0	2108	tags=59%, list=20%, signal=73%
RODRIGUES_THYROID_CARCINOMA_ANAPLASTIC_UP	415	-0.36732	-3.55479	0	0	0	1949	tags=44%, list=19%, signal=52%
DAZARD_RESPONSE_TO_UV_NHEK_DN	175	-0.411588	-3.53785	0	0	0	2731	tags=60%, list=26%, signal=80%
JOHNSTONE_PARVB_TARGETS_3_DN	491	-0.336836	-3.49311	0	0	0	2530	tags=51%, list=24%, signal=64%
MARTINEZ_RESPONSE_TO_TRABECTEDIN_DN	171	-0.402942	-3.48864	0	0	0	1762	tags=47%, list=17%, signal=55%
DEURIG_T_CELL_PROLYMPHOCYTIC_LEUKEMIA_DN	167	-0.401367	-3.38082	0	0	0	1819	tags=46%, list=18%, signal=55%
DAZARD_UV_RESPONSE_CLUSTER_G6	81	-0.44843	-3.37906	0	0	0	2731	tags=65%, list=26%, signal=88%
BIDUS_METASTASIS_UP	128	-0.415627	-3.37667	0	0	0	2604	tags=59%, list=25%, signal=78%
ENK_UV_RESPONSE_KERATINOCYTE_DN	296	-0.33481	-3.35753	0	0	0	1708	tags=39%, list=16%, signal=45%
DEBIASI_APOPTOSIS_BY_REOVIRUS_INFECTION_UP	179	-0.3783	-3.35406	0	0	0	1506	tags=41%, list=15%, signal=47%
WANG_LMO4_TARGETS_DN	222	-0.381731	-3.28384	0	0	0	1589	tags=43%, list=15%, signal=50%
REACTOME_SUMOYLATION_OF_UBIQUITINYLATION_PROTEINS	31	-0.568624	-3.22247	0	0	0	1870	tags=71%, list=18%, signal=86%
REACTOME_TRANSPORT_OF_THE_SLBP_DEPENDANT_MATURE_MRNA	29	-0.594315	-3.21587	0	0	0	1577	tags=66%, list=15%, signal=77%
SAKAI_CHRONIC_HEPATITIS_VS_LIVER_CANCER_UP	60	-0.46166	-3.21333	0	0	0	1802	tags=57%, list=17%, signal=68%
BLANCO_MELO_COVID19_SARS_COV_2_INFECTION_A594_ACE2_EXPRESSING_CELLS_RUXOLITINIB_UP	225	-0.349868	-3.21086	0	0	0	2597	tags=52%, list=25%, signal=68%
IKEDA_MIR1_TARGETS_UP	26	-0.602307	-3.15035	0	0	0	2689	tags=77%, list=26%, signal=104%
REACTOME_METABOLISM_OF_RNA	489	-0.304298	-3.14992	0	0	0	2136	tags=46%, list=21%, signal=55%
REACTOME_TRANSPORT_OF_MATURE_MRNAS_DERIVED_FROM_INTRONLESS_TRANSCRIPTS	35	-0.559561	-3.14882	0	0	0	1577	tags=63%, list=15%, signal=74%
REACTOME_SUMOYLATION_OF_DNA_DAMAGE_RESPONSE_AND_REPAIR_PROTEINS	53	-0.467129	-3.13231	0	0	0	1577	tags=55%, list=15%, signal=64%
BILD_CTNNB1_ONCOGENIC_SIGNATURE	46	-0.509782	-3.12039	0	0	0	1724	tags=54%, list=17%, signal=65%
RAMALHO_STEMNESS_UP	129	-0.375706	-3.08375	0	0	0	1767	tags=47%, list=17%, signal=56%
REACTOME_SNRNP_ASSEMBLY	44	-0.502673	-3.06647	0	0	0	1577	tags=59%, list=15%, signal=69%
DING_LUNG_CANCER_EXPRESSION_BY_COPY_NUMBER	73	-0.437744	-3.06199	0	0	0	2330	tags=60%, list=22%, signal=77%
REACTOME_RNA_POLYMERASE_II_TRANSCRIPTION_TERMINATION	55	-0.486704	-3.05863	0	0	0	2776	tags=75%, list=27%, signal=101%
REACTOME_EXPORT_OF_VIRAL_RIBONUCLEOPROTEINS_FROM_NUCLEUS	26	-0.581811	-3.05375	0	0	0	1577	tags=65%, list=15%, signal=77%
ZHENG_FOXP3_TARGETS_IN_THYMUS_UP	100	-0.409682	-3.05157	0	0	0	2435	tags=54%, list=23%, signal=70%
REACTOME_NS1_MEDIATED_EFFECTS_ON_HOST_PATHWAYS	32	-0.529392	-3.03741	0	0	0	1870	tags=66%, list=18%, signal=80%
NOUZOVA_TRETINOIN_AND_H4_ACETYLATION	92	-0.413935	-3.03536	0	0	0	2241	tags=55%, list=22%, signal=70%
EPPERT_HSC_R	44	-0.481998	-3.01773	0	0	0	3077	tags=75%, list=30%, signal=106%
PYEON_CANCER_HEAD_AND_NECK_VS_CERVICAL_UP	97	-0.390454	-3.01424	0	0	0	1792	tags=45%, list=17%, signal=54%
REACTOME_REGULATION_OF_GLUCOKINASE_BY_GLUCOKINASE_REGULATORY_PROTEIN	25	-0.570537	-3.01231	0	0	0	1870	tags=68%, list=18%, signal=83%
REACTOME_SUMOYLATION_OF_SUMOYLATION_PROTEINS	27	-0.568813	-2.9913	0	0	0	1870	tags=70%, list=18%, signal=86%
REACTOME_NUCLEAR_IMPORT_OF_REV_PROTEIN	28	-0.557983	-2.97849	0	0	0	1870	tags=68%, list=18%, signal=83%
ZHANG_BREAST_CANCER_PROGENITORS_UP	257	-0.322998	-2.96712	0	0	0	2034	tags=42%, list=20%, signal=51%
GENTILE_UV_RESPONSE_CLUSTER_D4	39	-0.480792	-2.96328	0	0	0	2191	tags=59%, list=21%, signal=74%
KENNY_CTNNB1_TARGETS_DN	32	-0.539369	-2.93734	0	0	0	1682	tags=59%, list=16%, signal=71%
SESTO_RESPONSE_TO_UV_C1	43	-0.487929	-2.909	0	0	0	2042	tags=56%, list=20%, signal=69%
GENTILE_UV_HIGH_DOSE_DN	178	-0.326497	-2.88317	0	3.51357e-05	0.001	2449	tags=49%, list=24%, signal=63%
SPIELMAN_LYMPHOBLAST_EUROPEAN_VS_ASIAN_DN	391	-0.282245	-2.82642	0	3.44728e-05	0.001	2082	tags=40%, list=20%, signal=48%
JOHNSTONE_PARVB_TARGETS_2_DN	197	-0.321215	-2.82591	0	3.38344e-05	0.001	1611	tags=36%, list=16%, signal=42%
REACTOME_INTERACTIONS_OF_REV_WITH_HOST_CELLULAR_PROTEINS	31	-0.493641	-2.79903	0	6.70519e-05	0.002	1870	tags=65%, list=18%, signal=78%
EPPERT_PROGENITOR	86	-0.370585	-2.79831	0	6.58545e-05	0.002	2039	tags=47%, list=20%, signal=57%
DE_YY1_TARGETS_DN	53	-0.425885	-2.79729	0	6.46992e-05	0.002	1693	tags=43%, list=16%, signal=52%
GARY_CD5_TARGETS_DN	290	-0.28494	-2.79043	0	6.35837e-05	0.002	2814	tags=53%, list=27%, signal=70%
REACTOME_SUMOYLATION_OF_DNA_REPLICATION_PROTEINS	35	-0.48422	-2.78982	0	6.2506e-05	0.002	1870	tags=60%, list=18%, signal=73%
SCHLOSSER_MYC_TARGETS_REPRESSED_BY_SERUM	103	-0.359191	-2.78322	0	6.14642e-05	0.002	2191	tags=50%, list=21%, signal=62%
IKEDA_MIR30_TARGETS_UP	66	-0.392761	-2.7807	0	6.04566e-05	0.002	2472	tags=53%, list=24%, signal=69%
REACTOME_HDMS_DEMETHYLATE_HISTONES	15	-0.657428	-2.78038	0	5.94815e-05	0.002	1771	tags=80%, list=17%, signal=96%
REACTOME_MITOTIC_PROPHASE	57	-0.402035	-2.77514	0	5.85374e-05	0.002	1870	tags=51%, list=18%, signal=62%
REACTOME_NUCLEAR_PORE_COMPLEX_NPC_DISASSEMBLY	28	-0.527054	-2.77282	0	5.76227e-05	0.002	1870	tags=64%, list=18%, signal=78%
WENDT_COHESIN_TARGETS_UP	19	-0.593338	-2.75126	0	8.78378e-05	0.003	3073	tags=84%, list=30%, signal=119%
REACTOME_M_PHASE	228	-0.290332	-2.74262	0	0.000113697	0.004	2008	tags=42%, list=19%, signal=51%
SEIDEN_ONCOGENESIS_BY_MET	47	-0.441674	-2.7417	0	0.000112	0.004	1855	tags=51%, list=18%, signal=62%
FLECHNER_BIOPSY_KIDNEY_TRANSPLANT_OK_VS_DONOR_UP	335	-0.298337	-2.73646	0	0.000138559	0.005	2140	tags=43%, list=21%, signal=52%
REACTOME_NUCLEAR_ENVELOPE_BREAKDOWN	35	-0.457745	-2.73503	0	0.000136551	0.005	1637	tags=54%, list=16%, signal=64%
REACTOME_DEADENYLATION_OF_MRNA	15	-0.662241	-2.73472	0	0.0001346	0.005	2004	tags=80%, list=19%, signal=99%
REACTOME_MITOTIC_METAPHASE_AND_ANAPHASE	156	-0.322966	-2.73443	0	0.000132704	0.005	2008	tags=45%, list=19%, signal=55%
REACTOME_SUMOYLATION_OF_CHROMATIN_ORGANIZATION_PROTEINS	42	-0.452345	-2.71868	0	0.000156415	0.006	1870	tags=55%, list=18%, signal=67%
OSMAN_BLADDER_CANCER_UP	251	-0.291726	-2.71085	0	0.000154272	0.006	1787	tags=37%, list=17%, signal=43%
PECE_MAMMARY_STEM_CELL_DN	78	-0.369025	-2.70571	0	0.000152188	0.006	2644	tags=56%, list=25%, signal=75%
REACTOME_SUMOYLATION_OF_RNA_BINDING_PROTEINS	35	-0.466579	-2.69669	0	0.000150158	0.006	1577	tags=54%, list=15%, signal=64%
PUIFFE_INVASION_INHIBITED_BY_ASCITES_DN	85	-0.360318	-2.66686	0	0.000223768	0.009	2187	tags=49%, list=21%, signal=62%
REACTOME_POSTMITOTIC_NUCLEAR_PORE_COMPLEX_NPC_REFORMATION	21	-0.548252	-2.65511	0	0.000220862	0.009	1870	tags=67%, list=18%, signal=81%
SENGUPTA_NASOPHARYNGEAL_CARCINOMA_WITH_LMP1_UP	169	-0.318796	-2.64609	0	0.000242513	0.01	1810	tags=37%, list=17%, signal=44%
SMITH_TERT_TARGETS_UP	92	-0.341996	-2.62493	0	0.000287587	0.012	1335	tags=39%, list=13%, signal=45%
MITSIADES_RESPONSE_TO_APLIDIN_UP	235	-0.293441	-2.62312	0	0.000283993	0.012	2019	tags=40%, list=19%, signal=49%
REACTOME_HCMV_EARLY_EVENTS	49	-0.417995	-2.61733	0	0.00032806	0.014	1870	tags=51%, list=18%, signal=62%
RODRIGUES_THYROID_CARCINOMA_POORLY_DIFFERENTIATED_UP	401	-0.258354	-2.60146	0	0.00034656	0.015	2336	tags=41%, list=22%, signal=51%
DACOSTA_UV_RESPONSE_VIA_ERCC3_XPCS_DN	46	-0.414387	-2.59957	0	0.000342385	0.015	2259	tags=52%, list=22%, signal=66%
DAZARD_RESPONSE_TO_UV_SCC_DN	67	-0.369046	-2.58663	0	0.000404127	0.018	2461	tags=52%, list=24%, signal=68%
GENTILE_UV_RESPONSE_CLUSTER_D2	25	-0.494115	-2.57732	0	0.000421049	0.019	2250	tags=60%, list=22%, signal=76%
STAMBOLSKY_TARGETS_OF_MUTATED_TP53_UP	23	-0.499409	-2.57056	0	0.000438521	0.02	2385	tags=70%, list=23%, signal=90%
REACTOME_INTERACTIONS_OF_VPR_WITH_HOST_CELLULAR_PROTEINS	30	-0.457606	-2.56389	0	0.000433481	0.02	1577	tags=57%, list=15%, signal=67%
REACTOME_SUMOYLATION	112	-0.326496	-2.55445	0	0.000471585	0.022	1914	tags=45%, list=18%, signal=54%
REACTOME_SEPARATION_OF_SISTER_CHROMATIDS	128	-0.310076	-2.52685	0	0.000529439	0.025	2008	tags=43%, list=19%, signal=53%
KEGG_UBIQUITIN_MEDIATED_PROTEOLYSIS	88	-0.328395	-2.52274	0	0.00054438	0.026	2227	tags=52%, list=21%, signal=66%
REACTOME_UB_SPECIFIC_PROCESSING_PROTEASES	121	-0.324049	-2.52139	0	0.000538398	0.026	2602	tags=55%, list=25%, signal=73%
BURTON_ADIPOGENESIS_12	19	-0.560267	-2.52138	0	0.000532545	0.026	1917	tags=63%, list=18%, signal=77%
STEARMAN_LUNG_CANCER_EARLY_VS_LATE_UP	77	-0.335289	-2.5204	0	0.000526819	0.026	1662	tags=39%, list=16%, signal=46%
HOSHIDA_LIVER_CANCER_SUBCLASS_S2	65	-0.353452	-2.49979	0	0.000620396	0.031	3305	tags=68%, list=32%, signal=99%
HOEBEKE_LYMPHOID_STEM_CELL_UP	48	-0.399791	-2.49799	0	0.00063388	0.032	3367	tags=69%, list=32%, signal=101%
REACTOME_HCMV_LATE_EVENTS	40	-0.405044	-2.49762	0	0.000627277	0.032	1871	tags=55%, list=18%, signal=67%
REACTOME_ANTIVIRAL_MECHANISM_BY_IFN_STIMULATED_GENES	62	-0.362235	-2.48707	0	0.000700512	0.036	1870	tags=50%, list=18%, signal=61%
REACTOME_TRANSCRIPTIONAL_REGULATION_BY_SMALL_RNAS	36	-0.438152	-2.48693	0	0.000693364	0.036	1870	tags=61%, list=18%, signal=74%
ZHENG_BOUND_BY_FOXP3	226	-0.283858	-2.46907	0	0.000818471	0.043	2432	tags=43%, list=23%, signal=55%
HAHTOLA_MYCOSIS_FUNGOIDES_CD4_DN	70	-0.355341	-2.46331	0	0.000868099	0.046	3202	tags=66%, list=31%, signal=94%
ONDER_CDH1_TARGETS_1_DN	89	-0.330073	-2.46293	0	0.000859504	0.046	2466	tags=49%, list=24%, signal=64%
MARTORIATI_MDM4_TARGETS_FETAL_LIVER_DN	316	-0.259583	-2.45984	0	0.000870596	0.047	1985	tags=36%, list=19%, signal=44%
REACTOME_REGULATION_OF_HSF1_MEDIATED_HEAT_SHOCK_RESPONSE	59	-0.364453	-2.4578	0	0.000897902	0.049	1577	tags=42%, list=15%, signal=50%
SESTO_RESPONSE_TO_UV_C2	37	-0.410801	-2.4194	0	0.00108811	0.06	2449	tags=59%, list=24%, signal=78%
REACTOME_VIRAL_MESSENGER_RNA_SYNTHESIS	35	-0.422352	-2.41614	0	0.001113	0.062	1870	tags=60%, list=18%, signal=73%
SENESE_HDAC2_TARGETS_UP	64	-0.333441	-2.39428	0	0.00149168	0.083	1393	tags=36%, list=13%, signal=41%
OUELLET_OVARIAN_CANCER_INVASIVE_VS_LMP_UP	79	-0.338549	-2.38883	0	0.00154733	0.086	1899	tags=47%, list=18%, signal=57%
REACTOME_DEUBIQUITINATION	165	-0.283904	-2.38758	0	0.00156889	0.088	2017	tags=42%, list=19%, signal=51%
CUI_TCF21_TARGETS_2_DN	407	-0.228866	-2.38646	0	0.00158802	0.09	2723	tags=43%, list=26%, signal=56%
YAO_TEMPORAL_RESPONSE_TO_PROGESTERONE_CLUSTER_11	62	-0.350978	-2.38424	0	0.00159057	0.091	2419	tags=53%, list=23%, signal=69%
IIZUKA_LIVER_CANCER_PROGRESSION_G1_G2_DN	20	-0.505068	-2.37259	0	0.00170988	0.098	2096	tags=65%, list=20%, signal=81%
RICKMAN_METASTASIS_UP	196	-0.27563	-2.36618	0	0.00174549	0.101	1842	tags=36%, list=18%, signal=43%
REACTOME_HIV_INFECTION	169	-0.274293	-2.35078	0	0.00204615	0.119	2185	tags=46%, list=21%, signal=58%
BONOME_OVARIAN_CANCER_POOR_SURVIVAL_UP	16	-0.536617	-2.34769	0	0.00207852	0.122	1818	tags=63%, list=18%, signal=76%
WHITFIELD_CELL_CYCLE_M_G1	89	-0.307834	-2.3459	0	0.00209313	0.124	2597	tags=54%, list=25%, signal=71%
GINESTIER_BREAST_CANCER_ZNF217_AMPLIFIED_UP	42	-0.383562	-2.33804	0	0.00226849	0.133	3070	tags=62%, list=30%, signal=88%
FLOTHO_PEDIATRIC_ALL_THERAPY_RESPONSE_UP	27	-0.448173	-2.33366	0	0.00234517	0.137	3159	tags=70%, list=30%, signal=101%
REACTOME_GENE_SILENCING_BY_RNA	50	-0.354566	-2.33202	0	0.00235733	0.139	1577	tags=46%, list=15%, signal=54%
THUM_SYSTOLIC_HEART_FAILURE_DN	95	-0.308758	-2.3284	0	0.00238507	0.142	1842	tags=40%, list=18%, signal=48%
REACTOME_HOST_INTERACTIONS_OF_HIV_FACTORS	97	-0.311117	-2.32676	0	0.00241098	0.144	2014	tags=47%, list=19%, signal=58%
AMUNDSON_RESPONSE_TO_ARSENITE	120	-0.286706	-2.32348	0	0.00245226	0.147	2427	tags=50%, list=23%, signal=64%
REACTOME_RESOLUTION_OF_SISTER_CHROMATID_COHESION	77	-0.327002	-2.31138	0	0.00258477	0.157	1943	tags=43%, list=19%, signal=52%
PUJANA_BRCA2_PCC_NETWORK	266	-0.247285	-2.31056	0	0.00257874	0.157	1692	tags=32%, list=16%, signal=37%
OSMAN_BLADDER_CANCER_DN	225	-0.257499	-2.3086	0	0.00258733	0.158	2744	tags=50%, list=26%, signal=66%
PUJANA_XPRSS_INT_NETWORK	107	-0.300196	-2.30055	0	0.0028237	0.172	2079	tags=40%, list=20%, signal=50%
REACTOME_HCMV_INFECTION	65	-0.340344	-2.29249	0	0.00298139	0.181	1871	tags=46%, list=18%, signal=56%
BLANCO_MELO_COVID19_SARS_COV_2_INFECTION_A594_ACE2_EXPRESSING_CELLS_UP	252	-0.253467	-2.28605	0	0.00308925	0.187	2597	tags=44%, list=25%, signal=57%
CHANDRAN_METASTASIS_UP	103	-0.296304	-2.28273	0	0.0031683	0.193	1597	tags=36%, list=15%, signal=42%
BROWNE_HCMV_INFECTION_18HR_UP	92	-0.295193	-2.27892	0	0.00323196	0.199	1996	tags=41%, list=19%, signal=51%
REACTOME_CELLULAR_RESPONSE_TO_HEAT_STRESS	71	-0.322693	-2.27288	0	0.00333551	0.207	1893	tags=42%, list=18%, signal=51%
SENESE_HDAC3_TARGETS_UP	240	-0.240882	-2.27151	0	0.0033246	0.208	2689	tags=44%, list=26%, signal=58%
REACTOME_ANTIGEN_PROCESSING_UBIQUITINATION_PROTEASOME_DEGRADATION	212	-0.245689	-2.27046	0	0.00332722	0.21	1989	tags=41%, list=19%, signal=49%
REACTOME_SIGNALING_BY_HEDGEHOG	89	-0.308216	-2.26545	0	0.00340214	0.216	1989	tags=43%, list=19%, signal=52%
REACTOME_PROCESSING_OF_INTRONLESS_PRE_MRNAS	15	-0.531368	-2.25528	0.00326797	0.00360208	0.229	2744	tags=80%, list=26%, signal=109%
WP_PHOTODYNAMIC_THERAPYINDUCED_UNFOLDED_PROTEIN_RESPONSE	17	-0.507195	-2.25437	0	0.00358895	0.23	2966	tags=82%, list=29%, signal=115%
REACTOME_NUCLEAR_ENVELOPE_NE_REASSEMBLY	47	-0.355084	-2.24299	0	0.00386504	0.245	1991	tags=49%, list=19%, signal=60%
SENESE_HDAC1_TARGETS_UP	226	-0.247735	-2.23797	0	0.00403091	0.256	1802	tags=33%, list=17%, signal=39%
REACTOME_HIV_LIFE_CYCLE	109	-0.28678	-2.23612	0	0.00411079	0.262	2185	tags=48%, list=21%, signal=60%
PILON_KLF1_TARGETS_UP	224	-0.236697	-2.23452	0	0.00409552	0.262	2213	tags=35%, list=21%, signal=44%
REACTOME_CELL_CYCLE_CHECKPOINTS	175	-0.260482	-2.22448	0	0.0043208	0.275	1989	tags=38%, list=19%, signal=46%
REACTOME_HEDGEHOG_ON_STATE	57	-0.336517	-2.22437	0	0.00429016	0.275	1989	tags=46%, list=19%, signal=56%
REACTOME_CELLULAR_RESPONSE_TO_HYPOXIA	50	-0.338507	-2.22312	0	0.00435474	0.277	2156	tags=50%, list=21%, signal=63%
REACTOME_DEADENYLATION_DEPENDENT_MRNA_DECAY	39	-0.382179	-2.22102	0	0.00434932	0.278	2004	tags=59%, list=19%, signal=73%
BROWNE_HCMV_INFECTION_6HR_DN	83	-0.302034	-2.20746	0	0.00481439	0.304	2248	tags=43%, list=22%, signal=55%
WP_PARKINUBIQUITIN_PROTEASOMAL_SYSTEM_PATHWAY	44	-0.357803	-2.20695	0	0.00480669	0.306	576	tags=32%, list=6%, signal=34%
REACTOME_CLASS_I_MHC_MEDIATED_ANTIGEN_PROCESSING_PRESENTATION	251	-0.23246	-2.20553	0	0.00481094	0.307	2069	tags=41%, list=20%, signal=50%
REACTOME_TRNA_PROCESSING_IN_THE_NUCLEUS	46	-0.344744	-2.19222	0	0.00519794	0.332	1870	tags=50%, list=18%, signal=61%
WP_REGUCALCIN_IN_PROXIMAL_TUBULE_EPITHELIAL_KIDNEY_CELLS	20	-0.474476	-2.19151	0.00740741	0.00518869	0.334	2017	tags=55%, list=19%, signal=68%
BASAKI_YBX1_TARGETS_DN	199	-0.251007	-2.18889	0	0.00525257	0.341	2125	tags=38%, list=20%, signal=46%
CAFFAREL_RESPONSE_TO_THC_UP	19	-0.477799	-2.18704	0.00331126	0.00525548	0.343	1043	tags=47%, list=10%, signal=53%
BOYAULT_LIVER_CANCER_SUBCLASS_G3_UP	129	-0.268065	-2.18239	0	0.00539467	0.353	1943	tags=39%, list=19%, signal=47%
REACTOME_CELL_CYCLE	398	-0.217863	-2.17541	0	0.00555425	0.364	2008	tags=35%, list=19%, signal=42%
VANHARANTA_UTERINE_FIBROID_WITH_7Q_DELETION_UP	40	-0.357137	-2.17286	0	0.00559204	0.368	2610	tags=58%, list=25%, signal=77%
REACTOME_HEDGEHOG_LIGAND_BIOGENESIS	47	-0.345113	-2.1673	0	0.00583318	0.387	2136	tags=49%, list=21%, signal=61%
BHATTACHARYA_EMBRYONIC_STEM_CELL	40	-0.366507	-2.16639	0	0.00585556	0.389	2200	tags=52%, list=21%, signal=66%
PID_NECTIN_PATHWAY	17	-0.474139	-2.16371	0	0.00597303	0.394	678	tags=35%, list=7%, signal=38%
CREIGHTON_ENDOCRINE_THERAPY_RESISTANCE_5	223	-0.22553	-2.16362	0	0.00593499	0.394	2554	tags=41%, list=25%, signal=53%
REACTOME_CELL_CYCLE_MITOTIC	313	-0.213787	-2.15856	0	0.00615956	0.405	2008	tags=34%, list=19%, signal=41%
REACTOME_DEGRADATION_OF_AXIN	44	-0.340276	-2.14524	0	0.00703484	0.452	2136	tags=50%, list=21%, signal=63%
FEVR_CTNNB1_TARGETS_DN	323	-0.219736	-2.14391	0	0.00707191	0.457	1772	tags=31%, list=17%, signal=36%
REACTOME_DEFECTIVE_CFTR_CAUSES_CYSTIC_FIBROSIS	46	-0.33811	-2.13429	0	0.00753128	0.479	2136	tags=50%, list=21%, signal=63%
WANG_CLIM2_TARGETS_DN	113	-0.266179	-2.12985	0	0.00776292	0.488	1995	tags=40%, list=19%, signal=49%
REACTOME_N_GLYCAN_TRIMMING_IN_THE_ER_AND_CALNEXIN_CALRETICULIN_CYCLE	24	-0.42407	-2.12556	0	0.00806324	0.502	2670	tags=63%, list=26%, signal=84%
KEGG_PROTEASOME	36	-0.374548	-2.12485	0	0.0080806	0.506	2136	tags=53%, list=21%, signal=66%
MOREAUX_MULTIPLE_MYELOMA_BY_TACI_DN	115	-0.268023	-2.12283	0	0.00812432	0.508	2080	tags=44%, list=20%, signal=55%
REACTOME_G1_S_DNA_DAMAGE_CHECKPOINTS	52	-0.328585	-2.12159	0	0.00813191	0.511	2602	tags=56%, list=25%, signal=74%
REACTOME_PROCESSING_OF_CAPPED_INTRONLESS_PRE_MRNA	23	-0.428092	-2.12061	0.00381679	0.00809435	0.511	2744	tags=70%, list=26%, signal=94%
SESTO_RESPONSE_TO_UV_C0	60	-0.309393	-2.10999	0	0.00868155	0.533	2604	tags=50%, list=25%, signal=66%
REACTOME_INTRA_GOLGI_AND_RETROGRADE_GOLGI_TO_ER_TRAFFIC	127	-0.26563	-2.1068	0	0.00873974	0.534	1205	tags=29%, list=12%, signal=33%
HUTTMANN_B_CLL_POOR_SURVIVAL_DN	20	-0.443427	-2.1049	0.00343643	0.00879775	0.537	3033	tags=70%, list=29%, signal=99%
REACTOME_RNA_POLYMERASE_II_TRANSCRIBES_SNRNA_GENES	52	-0.322127	-2.10293	0	0.00891189	0.543	1351	tags=38%, list=13%, signal=44%
REACTOME_STABILIZATION_OF_P53	45	-0.336571	-2.10058	0	0.00899026	0.546	2136	tags=49%, list=21%, signal=61%
REACTOME_CHROMATIN_MODIFYING_ENZYMES	139	-0.2565	-2.09514	0	0.00932616	0.56	1940	tags=41%, list=19%, signal=50%
GARGALOVIC_RESPONSE_TO_OXIDIZED_PHOSPHOLIPIDS_YELLOW_UP	16	-0.493668	-2.08962	0.00655738	0.00975246	0.579	2047	tags=69%, list=20%, signal=86%
SAKAI_TUMOR_INFILTRATING_MONOCYTES_DN	54	-0.325544	-2.0876	0.00549451	0.00990839	0.589	1924	tags=44%, list=19%, signal=54%
PID_ERBB1_INTERNALIZATION_PATHWAY	24	-0.420657	-2.08696	0.00420168	0.00990592	0.59	957	tags=42%, list=9%, signal=46%
GENTILE_RESPONSE_CLUSTER_D3	35	-0.357285	-2.08639	0.00793651	0.00989199	0.592	2373	tags=57%, list=23%, signal=74%
REACTOME_MITOTIC_PROMETAPHASE	121	-0.248102	-2.08627	0	0.0098469	0.592	1875	tags=37%, list=18%, signal=45%
WP_TGFBETA_SIGNALING_PATHWAY	68	-0.288168	-2.08618	0	0.00979189	0.592	1892	tags=40%, list=18%, signal=48%
REACTOME_REGULATION_OF_PTEN_STABILITY_AND_ACTIVITY	48	-0.318328	-2.08513	0	0.00975857	0.592	2656	tags=56%, list=26%, signal=75%
REACTOME_MEIOTIC_SYNAPSIS	22	-0.427947	-2.08383	0	0.00981877	0.597	1271	tags=50%, list=12%, signal=57%
REACTOME_HEDGEHOG_OFF_STATE	71	-0.289266	-2.08296	0	0.00984787	0.601	1989	tags=42%, list=19%, signal=52%
GRAESSMANN_RESPONSE_TO_MC_AND_DOXORUBICIN_DN	485	-0.185157	-2.07644	0	0.0103197	0.623	1993	tags=33%, list=19%, signal=39%
SESTO_RESPONSE_TO_UV_C5	28	-0.386329	-2.0722	0	0.0106642	0.636	1740	tags=46%, list=17%, signal=56%
OSWALD_HEMATOPOIETIC_STEM_CELL_IN_COLLAGEN_GEL_DN	156	-0.245429	-2.07109	0	0.0107373	0.641	1948	tags=35%, list=19%, signal=43%
YIH_RESPONSE_TO_ARSENITE_C1	15	-0.503121	-2.0697	0.00651466	0.0107489	0.643	2787	tags=67%, list=27%, signal=91%
REACTOME_RETROGRADE_TRANSPORT_AT_THE_TRANS_GOLGI_NETWORK	32	-0.378724	-2.06719	0.00787402	0.0108504	0.65	2450	tags=59%, list=24%, signal=77%
TIEN_INTESTINE_PROBIOTICS_2HR_DN	52	-0.320628	-2.05987	0	0.0112187	0.668	1836	tags=38%, list=18%, signal=46%
REACTOME_DEGRADATION_OF_BETA_CATENIN_BY_THE_DESTRUCTION_COMPLEX	60	-0.293825	-2.05816	0	0.0113076	0.672	1989	tags=45%, list=19%, signal=55%
PUJANA_BRCA_CENTERED_NETWORK	78	-0.286143	-2.0566	0	0.0114141	0.677	2079	tags=40%, list=20%, signal=49%
REACTOME_REGULATION_OF_EXPRESSION_OF_SLITS_AND_ROBOS	107	-0.255299	-2.05391	0	0.01157	0.684	2661	tags=49%, list=26%, signal=65%
WP_PATHWAYS_AFFECTED_IN_ADENOID_CYSTIC_CARCINOMA	37	-0.343136	-2.05371	0	0.0115388	0.685	1693	tags=46%, list=16%, signal=55%
REACTOME_REGULATION_OF_RAS_BY_GAPS	50	-0.314192	-2.05158	0.00526316	0.0116366	0.69	2673	tags=56%, list=26%, signal=75%
REACTOME_DISORDERS_OF_TRANSMEMBRANE_TRANSPORTERS	108	-0.261505	-2.05136	0	0.0115957	0.691	2005	tags=39%, list=19%, signal=48%
REACTOME_DEGRADATION_OF_GLI1_BY_THE_PROTEASOME	45	-0.331323	-2.04548	0	0.0121329	0.71	2136	tags=49%, list=21%, signal=61%
RODWELL_AGING_KIDNEY_NO_BLOOD_DN	65	-0.297103	-2.04317	0	0.0123584	0.72	2290	tags=46%, list=22%, signal=59%
KEGG_RNA_DEGRADATION	42	-0.329277	-2.04165	0	0.0123718	0.724	1961	tags=52%, list=19%, signal=64%
WONG_PROTEASOME_GENE_MODULE	37	-0.341124	-2.04137	0.00478469	0.0123378	0.725	1916	tags=46%, list=18%, signal=56%
REACTOME_CROSS_PRESENTATION_OF_SOLUBLE_EXOGENOUS_ANTIGENS_ENDOSOMES_	37	-0.346685	-2.03629	0	0.0127059	0.735	2136	tags=51%, list=21%, signal=64%
REACTOME_TRANSCRIPTIONAL_REGULATION_BY_RUNX3	63	-0.295968	-2.03543	0.00625	0.0126988	0.736	2017	tags=44%, list=19%, signal=55%
DUTERTRE_ESTRADIOL_RESPONSE_24HR_DN	220	-0.215218	-2.02792	0	0.0132977	0.76	2728	tags=43%, list=26%, signal=57%
BORCZUK_MALIGNANT_MESOTHELIOMA_UP	201	-0.23044	-2.02783	0	0.0132414	0.76	2101	tags=38%, list=20%, signal=47%
REACTOME_MAPK6_MAPK4_SIGNALING	59	-0.301658	-2.02729	0	0.0132039	0.76	2569	tags=49%, list=25%, signal=65%
BAELDE_DIABETIC_NEPHROPATHY_DN	219	-0.224831	-2.02421	0	0.0134224	0.765	2727	tags=47%, list=26%, signal=62%
REACTOME_COPI_INDEPENDENT_GOLGI_TO_ER_RETROGRADE_TRAFFIC	33	-0.366686	-2.0242	0.00393701	0.0133569	0.765	1183	tags=36%, list=11%, signal=41%
WP_ANDROGEN_RECEPTOR_SIGNALING_PATHWAY	53	-0.311252	-2.02193	0	0.01341	0.769	2017	tags=47%, list=19%, signal=58%
RIGGINS_TAMOXIFEN_RESISTANCE_DN	113	-0.257058	-2.0182	0	0.0136804	0.776	2551	tags=45%, list=25%, signal=59%
BROWNE_HCMV_INFECTION_16HR_UP	144	-0.241141	-2.01581	0	0.0138401	0.781	2992	tags=51%, list=29%, signal=70%
DACOSTA_UV_RESPONSE_VIA_ERCC3_TTD_DN	45	-0.331863	-2.01506	0	0.0138281	0.781	2641	tags=53%, list=25%, signal=71%
WANG_RESPONSE_TO_ANDROGEN_UP	19	-0.427696	-2.00518	0	0.0148018	0.809	4050	tags=79%, list=39%, signal=129%
LIN_MELANOMA_COPY_NUMBER_DN	28	-0.372259	-2.00241	0	0.0149979	0.812	2937	tags=68%, list=28%, signal=94%
LU_EZH2_TARGETS_DN	198	-0.239453	-2.00113	0	0.0150481	0.817	2579	tags=42%, list=25%, signal=55%
REACTOME_TRANSCRIPTIONAL_ACTIVITY_OF_SMAD2_SMAD3_SMAD4_HETEROTRIMER	26	-0.389054	-2.00075	0.00398406	0.0150221	0.817	842	tags=38%, list=8%, signal=42%

## Sheet: Supp. Tab2d_C2_U_CLL
Supplementary Table 2d. GSEA results of significantly enriched pathways (C2 GSEA) and NES=>2 among positively and negatively correlated genes to ENDOG in U-CLL
POSITIVE
NAME	SIZE	ES	NES	NOM p-val	FDR q-val	FWER p-val	RANK AT MAX	LEADING EDGE
NIKOLSKY_BREAST_CANCER_16P13_AMPLICON	75	0.58591	3.35992	0	0	0	1213	tags=51%, list=13%, signal=58%
YAO_TEMPORAL_RESPONSE_TO_PROGESTERONE_CLUSTER_17	118	0.518499	3.23238	0	0	0	1771	tags=53%, list=19%, signal=65%
LU_EZH2_TARGETS_UP	172	0.460263	3.04187	0	0	0	2313	tags=53%, list=24%, signal=69%
KIM_ALL_DISORDERS_DURATION_CORR_DN	89	0.492245	2.91554	0	0	0	2258	tags=55%, list=24%, signal=72%
STARK_PREFRONTAL_CORTEX_22Q11_DELETION_DN	323	0.401032	2.90098	0	0	0	2319	tags=49%, list=24%, signal=63%
WONG_MITOCHONDRIA_GENE_MODULE	141	0.451282	2.88289	0	0	0	2698	tags=58%, list=28%, signal=80%
REACTOME_MITOCHONDRIAL_TRANSLATION	70	0.496343	2.75787	0	0	0	2824	tags=66%, list=30%, signal=93%
MOOTHA_VOXPHOS	55	0.503753	2.65887	0	0	0	2081	tags=55%, list=22%, signal=69%
MOOTHA_PGC	257	0.376616	2.6574	0	0	0	2337	tags=46%, list=25%, signal=60%
BUYTAERT_PHOTODYNAMIC_THERAPY_STRESS_DN	389	0.350947	2.56174	0	8.13045e-05	0.001	2634	tags=46%, list=28%, signal=61%
DACOSTA_UV_RESPONSE_VIA_ERCC3_TTD_UP	29	0.58146	2.55589	0	7.39132e-05	0.001	2091	tags=66%, list=22%, signal=84%
MOOTHA_HUMAN_MITODB_6_2002	266	0.352782	2.49587	0	0.000472265	0.007	2904	tags=52%, list=31%, signal=72%
LI_DCP2_BOUND_MRNA	61	0.462643	2.48877	0	0.000435937	0.007	1699	tags=46%, list=18%, signal=56%
KIM_ALL_DISORDERS_OLIGODENDROCYTE_NUMBER_CORR_UP	405	0.334163	2.46729	0	0.000462874	0.008	3013	tags=50%, list=32%, signal=70%
MOOTHA_MITOCHONDRIA	281	0.347214	2.45962	0	0.000485202	0.009	3000	tags=52%, list=32%, signal=74%
SCHLOSSER_MYC_AND_SERUM_RESPONSE_SYNERGY	24	0.580334	2.42699	0	0.000557104	0.011	1057	tags=50%, list=11%, signal=56%
YAO_TEMPORAL_RESPONSE_TO_PROGESTERONE_CLUSTER_13	126	0.391	2.4259	0	0.000524333	0.011	2782	tags=56%, list=29%, signal=78%
BURTON_ADIPOGENESIS_6	113	0.394285	2.42547	0	0.000495203	0.011	2937	tags=58%, list=31%, signal=82%
CUI_TCF21_TARGETS_2_UP	195	0.353123	2.39887	0	0.000639066	0.015	2725	tags=47%, list=29%, signal=65%
SASAKI_ADULT_T_CELL_LEUKEMIA	94	0.40432	2.39441	0	0.00064738	0.016	2694	tags=52%, list=28%, signal=72%
DACOSTA_UV_RESPONSE_VIA_ERCC3_UP	184	0.350532	2.37161	0	0.000963663	0.025	3408	tags=58%, list=36%, signal=88%
GARGALOVIC_RESPONSE_TO_OXIDIZED_PHOSPHOLIPIDS_TURQUOISE_DN	36	0.491282	2.3403	0	0.0015457	0.042	2218	tags=56%, list=23%, signal=72%
REACTOME_RESPIRATORY_ELECTRON_TRANSPORT	80	0.409858	2.33359	0	0.00172688	0.049	2081	tags=45%, list=22%, signal=57%
MULLIGHAN_MLL_SIGNATURE_1_UP	232	0.338098	2.29719	0	0.0028752	0.082	2237	tags=41%, list=24%, signal=52%
SPIELMAN_LYMPHOBLAST_EUROPEAN_VS_ASIAN_UP	317	0.317647	2.29667	0	0.00279377	0.083	2263	tags=42%, list=24%, signal=54%
REACTOME_THE_CITRIC_ACID_TCA_CYCLE_AND_RESPIRATORY_ELECTRON_TRANSPORT	114	0.365825	2.28089	0	0.00324894	0.099	2848	tags=50%, list=30%, signal=71%
REACTOME_TRANSLATION	135	0.356553	2.27887	0	0.00318897	0.101	2824	tags=51%, list=30%, signal=72%
REACTOME_RESPIRATORY_ELECTRON_TRANSPORT_ATP_SYNTHESIS_BY_CHEMIOSMOTIC_COUPLING_AND_HEAT_PRODUCTION_BY_UNCOUPLING_PROTEINS_	84	0.391914	2.27835	0	0.00307507	0.101	2081	tags=43%, list=22%, signal=54%
RHEIN_ALL_GLUCOCORTICOID_THERAPY_DN	227	0.328014	2.2703	0	0.00330641	0.111	3419	tags=56%, list=36%, signal=86%
LIN_APC_TARGETS	38	0.466261	2.23074	0	0.00527889	0.181	2262	tags=53%, list=24%, signal=69%
ACEVEDO_NORMAL_TISSUE_ADJACENT_TO_LIVER_TUMOR_DN	194	0.328302	2.23071	0	0.0051086	0.181	2530	tags=43%, list=27%, signal=57%
WAMUNYOKOLI_OVARIAN_CANCER_LMP_UP	166	0.338242	2.22649	0	0.0052535	0.191	2382	tags=43%, list=25%, signal=56%
REACTOME_COMPLEX_I_BIOGENESIS	46	0.440115	2.1945	0	0.00750537	0.265	2081	tags=48%, list=22%, signal=61%
BUFFA_HYPOXIA_METAGENE	26	0.510877	2.19095	0	0.00764211	0.276	2619	tags=65%, list=28%, signal=90%
BLANCO_MELO_INFLUENZA_A_INFECTION_A594_CELLS_DN	66	0.402048	2.19038	0	0.00751656	0.279	2661	tags=52%, list=28%, signal=71%
SANSOM_APC_TARGETS_REQUIRE_MYC	129	0.348084	2.18885	0	0.00737517	0.28	2918	tags=50%, list=31%, signal=71%
ZHOU_INFLAMMATORY_RESPONSE_LIVE_DN	208	0.321885	2.18671	0	0.00744037	0.29	2713	tags=45%, list=29%, signal=61%
REACTOME_METABOLISM_OF_NUCLEOTIDES	61	0.397592	2.1838	0	0.00748019	0.3	2503	tags=49%, list=26%, signal=66%
MULLIGHAN_MLL_SIGNATURE_2_UP	262	0.311958	2.18237	0	0.00741377	0.305	3292	tags=51%, list=35%, signal=76%
MARTENS_TRETINOIN_RESPONSE_DN	492	0.289075	2.15775	0	0.00956204	0.38	2233	tags=37%, list=24%, signal=46%
NIKOLSKY_BREAST_CANCER_1Q21_AMPLICON	26	0.506814	2.15146	0	0.0100436	0.402	3274	tags=77%, list=35%, signal=117%
ENK_UV_RESPONSE_KERATINOCYTE_UP	292	0.303063	2.14805	0	0.0102487	0.419	2558	tags=42%, list=27%, signal=55%
CONCANNON_APOPTOSIS_BY_EPOXOMICIN_DN	85	0.365232	2.13558	0	0.011635	0.463	2692	tags=49%, list=28%, signal=68%
REACTOME_NUCLEOBASE_CATABOLISM	19	0.545891	2.12969	0	0.012017	0.475	1181	tags=47%, list=12%, signal=54%
GUO_HEX_TARGETS_DN	38	0.453457	2.12862	0	0.0118045	0.477	2740	tags=63%, list=29%, signal=88%
GRAHAM_CML_QUIESCENT_VS_NORMAL_QUIESCENT_UP	56	0.410285	2.12522	0	0.0119183	0.494	2975	tags=61%, list=31%, signal=88%
WP_OXIDATIVE_PHOSPHORYLATION	38	0.447756	2.12358	0.00136799	0.0119234	0.504	671	tags=32%, list=7%, signal=34%
DEURIG_T_CELL_PROLYMPHOCYTIC_LEUKEMIA_UP	175	0.31639	2.10353	0	0.0146001	0.581	4143	tags=64%, list=44%, signal=112%
LI_INDUCED_T_TO_NATURAL_KILLER_UP	152	0.31945	2.10226	0	0.0144686	0.587	3444	tags=55%, list=36%, signal=84%
LANDIS_ERBB2_BREAST_PRENEOPLASTIC_DN	34	0.460023	2.09987	0	0.0145364	0.595	4068	tags=79%, list=43%, signal=139%
NIKOLSKY_BREAST_CANCER_16Q24_AMPLICON	30	0.489029	2.09985	0	0.0142514	0.595	2950	tags=63%, list=31%, signal=92%
HAMAI_APOPTOSIS_VIA_TRAIL_DN	95	0.349322	2.09861	0	0.014055	0.596	3471	tags=57%, list=37%, signal=89%
YAO_TEMPORAL_RESPONSE_TO_PROGESTERONE_CLUSTER_10	48	0.413145	2.09783	0.00135318	0.0138966	0.598	1708	tags=48%, list=18%, signal=58%
ACOSTA_PROLIFERATION_INDEPENDENT_MYC_TARGETS_DN	69	0.372875	2.08829	0	0.0150955	0.644	2327	tags=45%, list=25%, signal=59%
KEGG_OXIDATIVE_PHOSPHORYLATION	70	0.382588	2.08797	0	0.0148802	0.645	1530	tags=34%, list=16%, signal=41%
WONG_EMBRYONIC_STEM_CELL_CORE	218	0.30236	2.08531	0	0.0149484	0.656	2176	tags=39%, list=23%, signal=49%
AGUIRRE_PANCREATIC_CANCER_COPY_NUMBER_UP	185	0.310364	2.08224	0	0.0152134	0.668	3115	tags=54%, list=33%, signal=79%
WP_MITOCHONDRIAL_COMPLEX_I_ASSEMBLY_MODEL_OXPHOS_SYSTEM	44	0.416924	2.07011	0	0.01705	0.723	2775	tags=55%, list=29%, signal=77%
FRASOR_RESPONSE_TO_SERM_OR_FULVESTRANT_DN	30	0.459923	2.06941	0.00145349	0.0168576	0.724	3724	tags=77%, list=39%, signal=126%
RICKMAN_METASTASIS_DN	148	0.318562	2.06703	0	0.016889	0.731	3086	tags=51%, list=33%, signal=74%
VECCHI_GASTRIC_CANCER_EARLY_UP	226	0.297167	2.06573	0	0.0168389	0.736	3245	tags=49%, list=34%, signal=73%
BLANCO_MELO_COVID19_SARS_COV_2_INFECTION_A594_ACE2_EXPRESSING_CELLS_RUXOLITINIB_DN	43	0.42515	2.06396	0	0.016895	0.743	2922	tags=58%, list=31%, signal=84%
WP_MITOCHONDRIAL_CIV_ASSEMBLY	26	0.481243	2.05702	0.00573066	0.0179142	0.769	2812	tags=62%, list=30%, signal=87%
VILLANUEVA_LIVER_CANCER_KRT19_DN	34	0.440063	2.05673	0	0.0177362	0.77	1981	tags=50%, list=21%, signal=63%
KEGG_HUNTINGTONS_DISEASE	103	0.342166	2.05615	0	0.0175636	0.773	2132	tags=41%, list=22%, signal=52%
WP_METABOLIC_REPROGRAMMING_IN_COLON_CANCER	32	0.447499	2.05521	0	0.0174205	0.775	2650	tags=59%, list=28%, signal=82%
CHIARADONNA_NEOPLASTIC_TRANSFORMATION_CDC25_DN	79	0.358121	2.05396	0	0.0173787	0.777	2358	tags=43%, list=25%, signal=57%
KEGG_PORPHYRIN_AND_CHLOROPHYLL_METABOLISM	22	0.497729	2.05288	0.00142045	0.0173868	0.785	3933	tags=82%, list=41%, signal=139%
NIKOLSKY_BREAST_CANCER_8Q23_Q24_AMPLICON	81	0.360519	2.04977	0.00126582	0.0176289	0.793	1752	tags=38%, list=18%, signal=47%
HOSHIDA_LIVER_CANCER_SUBCLASS_S1	121	0.328811	2.04564	0	0.0180966	0.805	3246	tags=52%, list=34%, signal=78%
HIRSCH_CELLULAR_TRANSFORMATION_SIGNATURE_DN	42	0.41283	2.04561	0.00137174	0.0178533	0.805	2587	tags=60%, list=27%, signal=81%
WP_ELECTRON_TRANSPORT_CHAIN_OXPHOS_SYSTEM_IN_MITOCHONDRIA	64	0.377286	2.0404	0	0.0187782	0.823	2081	tags=39%, list=22%, signal=50%
ROSS_AML_WITH_MLL_FUSIONS	41	0.418582	2.03789	0.00133869	0.0190222	0.829	3252	tags=63%, list=34%, signal=96%
TAVOR_CEBPA_TARGETS_DN	16	0.565266	2.03675	0	0.0191054	0.834	1415	tags=50%, list=15%, signal=59%
WELCH_GATA1_TARGETS	19	0.530223	2.03639	0.00295858	0.0189379	0.836	3365	tags=84%, list=35%, signal=130%
YAO_TEMPORAL_RESPONSE_TO_PROGESTERONE_CLUSTER_12	50	0.392342	2.03365	0	0.0193614	0.848	2263	tags=48%, list=24%, signal=63%
MATTIOLI_MGUS_VS_PCL	58	0.377949	2.02862	0.00134409	0.0200892	0.869	2513	tags=47%, list=26%, signal=63%
KEGG_PEROXISOME	47	0.395919	2.02185	0.00130039	0.021038	0.887	3064	tags=55%, list=32%, signal=81%
BLANCO_MELO_COVID19_SARS_COV_2_INFECTION_A594_ACE2_EXPRESSING_CELLS_DN	49	0.399725	2.01906	0.00273224	0.0213673	0.891	3772	tags=67%, list=40%, signal=111%
TONKS_TARGETS_OF_RUNX1_RUNX1T1_FUSION_HSC_DN	111	0.328251	2.01248	0	0.0225202	0.909	3625	tags=59%, list=38%, signal=94%
VANDESLUIS_COMMD1_TARGETS_GROUP_3_UP	41	0.414237	2.0119	0.00407609	0.0224226	0.912	2960	tags=61%, list=31%, signal=88%
HOFFMANN_IMMATURE_TO_MATURE_B_LYMPHOCYTE_DN	34	0.442761	2.00845	0	0.0228721	0.917	3217	tags=65%, list=34%, signal=98%
MANNE_COVID19_COMBINED_COHORT_VS_HEALTHY_DONOR_PLATELETS_UP	103	0.332763	2.00469	0	0.0234379	0.924	4377	tags=68%, list=46%, signal=125%
MORI_PRE_BI_LYMPHOCYTE_UP	43	0.408576	2.00432	0	0.0232458	0.925	3537	tags=70%, list=37%, signal=111%
KEGG_PARKINSONS_DISEASE	75	0.355828	2.0041	0.0012837	0.0230484	0.925	2081	tags=39%, list=22%, signal=49%
CHIARADONNA_NEOPLASTIC_TRANSFORMATION_KRAS_CDC25_UP	29	0.457571	2.00365	0	0.0228935	0.926	3160	tags=69%, list=33%, signal=103%
GAZDA_DIAMOND_BLACKFAN_ANEMIA_MYELOID_DN	21	0.499299	2.00178	0.0015015	0.0230778	0.933	1936	tags=52%, list=20%, signal=66%
BLANCO_MELO_BRONCHIAL_EPITHELIAL_CELLS_INFLUENZA_A_INFECTION_DN	34	0.430591	2.00084	0.00138122	0.0230182	0.933	4018	tags=71%, list=42%, signal=122%
KEGG_PYRUVATE_METABOLISM	27	0.457179	1.9989	0.00426136	0.0231148	0.933	2302	tags=56%, list=24%, signal=73%
BURTON_ADIPOGENESIS_5	80	0.351451	1.99749	0	0.0232014	0.936	2479	tags=44%, list=26%, signal=59%
BARRIER_CANCER_RELAPSE_NORMAL_SAMPLE_DN	20	0.505178	1.99732	0.00448431	0.0229731	0.936	2467	tags=65%, list=26%, signal=88%
NEGATIVE
NAME	SIZE	ES	NES	NOM p-val	FDR q-val	FWER p-val	RANK AT MAX	LEADING EDGE
DACOSTA_UV_RESPONSE_VIA_ERCC3_DN	476	-0.503767	-5.11704	0	0	0	2218	tags=61%, list=23%, signal=75%
DACOSTA_UV_RESPONSE_VIA_ERCC3_COMMON_DN	266	-0.499458	-4.76349	0	0	0	2296	tags=63%, list=24%, signal=81%
BUYTAERT_PHOTODYNAMIC_THERAPY_STRESS_UP	488	-0.393771	-4.05452	0	0	0	1976	tags=48%, list=21%, signal=57%
PICCALUGA_ANGIOIMMUNOBLASTIC_LYMPHOMA_DN	77	-0.579368	-4.02632	0	0	0	3481	tags=95%, list=37%, signal=149%
MILI_PSEUDOPODIA_HAPTOTAXIS_UP	325	-0.41166	-3.86578	0	0	0	2336	tags=56%, list=25%, signal=72%
GABRIELY_MIR21_TARGETS	161	-0.458154	-3.86181	0	0	0	2312	tags=61%, list=24%, signal=79%
DAZARD_RESPONSE_TO_UV_NHEK_DN	172	-0.443318	-3.81923	0	0	0	2275	tags=58%, list=24%, signal=75%
CHEN_HOXA5_TARGETS_9HR_UP	127	-0.488429	-3.71312	0	0	0	2201	tags=61%, list=23%, signal=78%
SHEN_SMARCA2_TARGETS_UP	280	-0.392475	-3.56096	0	0	0	1553	tags=44%, list=16%, signal=51%
HAMAI_APOPTOSIS_VIA_TRAIL_UP	379	-0.359021	-3.51485	0	0	0	2211	tags=48%, list=23%, signal=60%
BLANCO_MELO_COVID19_SARS_COV_2_INFECTION_A594_ACE2_EXPRESSING_CELLS_RUXOLITINIB_UP	196	-0.377771	-3.39764	0	0	0	2461	tags=55%, list=26%, signal=72%
DEURIG_T_CELL_PROLYMPHOCYTIC_LEUKEMIA_DN	159	-0.388297	-3.36344	0	0	0	2490	tags=57%, list=26%, signal=75%
WP_MRNA_PROCESSING	83	-0.46012	-3.31976	0	0	0	1165	tags=48%, list=12%, signal=54%
DEBIASI_APOPTOSIS_BY_REOVIRUS_INFECTION_UP	170	-0.391301	-3.31117	0	0	0	1437	tags=41%, list=15%, signal=48%
SCHLOSSER_SERUM_RESPONSE_DN	395	-0.328497	-3.30418	0	0	0	2098	tags=45%, list=22%, signal=56%
RODRIGUES_THYROID_CARCINOMA_ANAPLASTIC_UP	399	-0.331309	-3.30297	0	0	0	2218	tags=46%, list=23%, signal=58%
REACTOME_PROCESSING_OF_CAPPED_INTRON_CONTAINING_PRE_MRNA	167	-0.385447	-3.29696	0	0	0	2273	tags=56%, list=24%, signal=73%
DAZARD_UV_RESPONSE_CLUSTER_G6	82	-0.447488	-3.26757	0	0	0	2255	tags=59%, list=24%, signal=76%
BILD_CTNNB1_ONCOGENIC_SIGNATURE	37	-0.570436	-3.24656	0	0	0	1256	tags=57%, list=13%, signal=65%
REACTOME_TRANSPORT_OF_MATURE_TRANSCRIPT_TO_CYTOPLASM	57	-0.483344	-3.16563	0	0	0	2273	tags=65%, list=24%, signal=85%
KENNY_CTNNB1_TARGETS_DN	26	-0.594355	-3.06492	0	0	0	1405	tags=65%, list=15%, signal=77%
KEGG_SPLICEOSOME	84	-0.415972	-2.99591	0	0	0	1583	tags=49%, list=17%, signal=58%
REACTOME_TRANSPORT_OF_THE_SLBP_DEPENDANT_MATURE_MRNA	24	-0.591222	-2.96463	0	0	0	1975	tags=71%, list=21%, signal=89%
DACOSTA_UV_RESPONSE_VIA_ERCC3_XPCS_DN	45	-0.498403	-2.95379	0	0	0	2769	tags=71%, list=29%, signal=100%
ZHENG_FOXP3_TARGETS_IN_THYMUS_UP	119	-0.37389	-2.91515	0	6.38725e-05	0.001	1231	tags=37%, list=13%, signal=42%
REACTOME_MRNA_SPLICING	131	-0.362195	-2.89473	0	6.14159e-05	0.001	1616	tags=45%, list=17%, signal=54%
OSMAN_BLADDER_CANCER_UP	245	-0.309004	-2.87064	0	5.91413e-05	0.001	1857	tags=41%, list=20%, signal=50%
FLOTHO_PEDIATRIC_ALL_THERAPY_RESPONSE_UP	20	-0.602066	-2.86512	0	5.70291e-05	0.001	3174	tags=90%, list=33%, signal=135%
REACTOME_TRANSPORT_OF_MATURE_MRNAS_DERIVED_FROM_INTRONLESS_TRANSCRIPTS	30	-0.534005	-2.84228	0	0.000108362	0.002	2270	tags=73%, list=24%, signal=96%
DING_LUNG_CANCER_EXPRESSION_BY_COPY_NUMBER	69	-0.402709	-2.82097	0	0.000104749	0.002	1577	tags=48%, list=17%, signal=57%
WANG_LMO4_TARGETS_DN	227	-0.315607	-2.80199	0	0.000150188	0.003	2495	tags=51%, list=26%, signal=68%
GENTILE_UV_RESPONSE_CLUSTER_D2	22	-0.581884	-2.80048	0	0.000145495	0.003	2423	tags=77%, list=26%, signal=104%
ONDER_CDH1_TARGETS_1_DN	80	-0.381074	-2.79178	0	0.000141086	0.003	1651	tags=43%, list=17%, signal=51%
REACTOME_TRANSCRIPTIONAL_ACTIVATION_OF_MITOCHONDRIAL_BIOGENESIS	28	-0.538602	-2.79058	0	0.000136936	0.003	1584	tags=61%, list=17%, signal=73%
GARGALOVIC_RESPONSE_TO_OXIDIZED_PHOSPHOLIPIDS_BLUE_UP	67	-0.396553	-2.78307	0	0.000133024	0.003	3465	tags=75%, list=37%, signal=117%
REACTOME_SUMOYLATION_OF_DNA_DAMAGE_RESPONSE_AND_REPAIR_PROTEINS	53	-0.428284	-2.77853	0	0.000129329	0.003	1736	tags=51%, list=18%, signal=62%
HOEBEKE_LYMPHOID_STEM_CELL_UP	49	-0.445493	-2.76657	0	0.000125834	0.003	2423	tags=61%, list=26%, signal=82%
REACTOME_SUMOYLATION_OF_UBIQUITINYLATION_PROTEINS	28	-0.528804	-2.739	0	0.000122522	0.003	1975	tags=68%, list=21%, signal=85%
REACTOME_SUMOYLATION	107	-0.356014	-2.73137	0	0.000119381	0.003	1736	tags=44%, list=18%, signal=53%
REACTOME_EXPORT_OF_VIRAL_RIBONUCLEOPROTEINS_FROM_NUCLEUS	22	-0.544301	-2.70636	0	0.000152874	0.004	2408	tags=73%, list=25%, signal=97%
DE_YY1_TARGETS_DN	52	-0.427307	-2.70481	0	0.000186578	0.005	1515	tags=44%, list=16%, signal=52%
SENGUPTA_NASOPHARYNGEAL_CARCINOMA_WITH_LMP1_UP	168	-0.310509	-2.67609	0	0.000217231	0.006	2249	tags=43%, list=24%, signal=56%
ENK_UV_RESPONSE_KERATINOCYTE_DN	274	-0.291279	-2.67383	0	0.000212179	0.006	1786	tags=39%, list=19%, signal=47%
STAMBOLSKY_TARGETS_OF_MUTATED_TP53_UP	25	-0.531912	-2.66998	0	0.000207357	0.006	2216	tags=64%, list=23%, signal=83%
IKEDA_MIR1_TARGETS_UP	25	-0.540193	-2.66176	0	0.000202749	0.006	2729	tags=76%, list=29%, signal=106%
SPIELMAN_LYMPHOBLAST_EUROPEAN_VS_ASIAN_DN	363	-0.267624	-2.64556	0	0.000230457	0.007	1968	tags=39%, list=21%, signal=48%
CUI_TCF21_TARGETS_2_DN	385	-0.263516	-2.6371	0	0.000258875	0.008	2717	tags=47%, list=29%, signal=64%
WP_ANDROGEN_RECEPTOR_SIGNALING_PATHWAY	54	-0.408531	-2.62265	0	0.000316907	0.01	1515	tags=48%, list=16%, signal=57%
REACTOME_SUMOYLATION_OF_SUMOYLATION_PROTEINS	25	-0.509656	-2.62172	0	0.000310439	0.01	1975	tags=64%, list=21%, signal=81%
REACTOME_NUCLEAR_IMPORT_OF_REV_PROTEIN	24	-0.520144	-2.61652	0	0.00030423	0.01	1975	tags=63%, list=21%, signal=79%
SAKAI_CHRONIC_HEPATITIS_VS_LIVER_CANCER_UP	55	-0.407411	-2.59518	0	0.000387016	0.013	1126	tags=44%, list=12%, signal=49%
MARTORIATI_MDM4_TARGETS_FETAL_LIVER_DN	288	-0.271998	-2.59383	0	0.000379573	0.013	2113	tags=41%, list=22%, signal=52%
REACTOME_REGULATION_OF_GLUCOKINASE_BY_GLUCOKINASE_REGULATORY_PROTEIN	21	-0.555138	-2.58732	0	0.000458971	0.016	2249	tags=71%, list=24%, signal=93%
BLANCO_MELO_COVID19_SARS_COV_2_INFECTION_A594_ACE2_EXPRESSING_CELLS_UP	223	-0.287362	-2.57696	0	0.00047972	0.017	2061	tags=40%, list=22%, signal=50%
SMIRNOV_RESPONSE_TO_IR_2HR_UP	18	-0.578676	-2.56741	0	0.000498739	0.018	816	tags=50%, list=9%, signal=55%
SESTO_RESPONSE_TO_UV_C1	39	-0.430914	-2.56441	0	0.000489833	0.018	2573	tags=64%, list=27%, signal=88%
BIDUS_METASTASIS_UP	141	-0.305742	-2.55879	0	0.000508038	0.019	1794	tags=38%, list=19%, signal=47%
REACTOME_NS1_MEDIATED_EFFECTS_ON_HOST_PATHWAYS	29	-0.488537	-2.55482	0	0.000524808	0.02	1975	tags=62%, list=21%, signal=78%
REACTOME_ANTIVIRAL_MECHANISM_BY_IFN_STIMULATED_GENES	52	-0.399514	-2.54594	0	0.000620027	0.024	1975	tags=52%, list=21%, signal=65%
PECE_MAMMARY_STEM_CELL_DN	65	-0.372297	-2.53041	0	0.00066145	0.025	2062	tags=51%, list=22%, signal=64%
REACTOME_METABOLISM_OF_RNA	404	-0.257379	-2.50158	0	0.000878226	0.033	1871	tags=40%, list=20%, signal=47%
IKEDA_MIR30_TARGETS_UP	63	-0.37349	-2.49823	0	0.00088923	0.034	1926	tags=48%, list=20%, signal=59%
RAMALHO_STEMNESS_UP	122	-0.31247	-2.49731	0	0.000875116	0.034	1651	tags=40%, list=17%, signal=48%
FLECHNER_BIOPSY_KIDNEY_TRANSPLANT_OK_VS_DONOR_UP	327	-0.26084	-2.49022	0	0.000861442	0.034	1371	tags=31%, list=14%, signal=35%
GENTILE_UV_HIGH_DOSE_DN	174	-0.297273	-2.48811	0	0.000848189	0.034	2217	tags=47%, list=23%, signal=60%
MARTINEZ_RESPONSE_TO_TRABECTEDIN_DN	165	-0.299908	-2.47805	0	0.000906418	0.037	2476	tags=51%, list=26%, signal=68%
ZHENG_BOUND_BY_FOXP3	238	-0.266207	-2.45611	0	0.00102974	0.042	1975	tags=37%, list=21%, signal=46%
KIM_ALL_DISORDERS_OLIGODENDROCYTE_NUMBER_CORR_DN	16	-0.55983	-2.45271	0	0.00108176	0.045	1201	tags=56%, list=13%, signal=64%
REACTOME_SIGNALING_BY_FGFR1_IN_DISEASE	18	-0.552828	-2.45242	0	0.00106608	0.045	1555	tags=61%, list=16%, signal=73%
BASAKI_YBX1_TARGETS_DN	192	-0.285682	-2.435	0	0.00135684	0.059	2079	tags=38%, list=22%, signal=48%
DAZARD_RESPONSE_TO_UV_SCC_DN	66	-0.365353	-2.43432	0	0.0013603	0.06	2205	tags=52%, list=23%, signal=67%
WENDT_COHESIN_TARGETS_UP	18	-0.554914	-2.4294	0	0.00136245	0.061	2815	tags=78%, list=30%, signal=110%
REACTOME_CELLULAR_RESPONSE_TO_HEAT_STRESS	63	-0.366213	-2.42011	0	0.00146927	0.066	2757	tags=60%, list=29%, signal=84%
BLANCO_MELO_BRONCHIAL_EPITHELIAL_CELLS_INFLUENZA_A_INFECTION_UP	52	-0.375735	-2.41841	0	0.00149172	0.068	2002	tags=48%, list=21%, signal=61%
GINESTIER_BREAST_CANCER_ZNF217_AMPLIFIED_UP	40	-0.409662	-2.41737	0	0.00151147	0.068	2526	tags=58%, list=27%, signal=78%
REACTOME_DEADENYLATION_OF_MRNA	19	-0.536519	-2.41672	0	0.00151173	0.069	2088	tags=63%, list=22%, signal=81%
REACTOME_CIRCADIAN_CLOCK	37	-0.417002	-2.41556	0	0.0014921	0.069	1964	tags=54%, list=21%, signal=68%
SENESE_HDAC1_TARGETS_UP	229	-0.27352	-2.41431	0	0.00151354	0.071	1926	tags=38%, list=20%, signal=46%
REACTOME_SUMOYLATION_OF_DNA_REPLICATION_PROTEINS	34	-0.427785	-2.40907	0	0.00157012	0.075	1736	tags=53%, list=18%, signal=65%
WP_MECP2_AND_ASSOCIATED_RETT_SYNDROME	31	-0.436708	-2.38784	0	0.0019504	0.095	1583	tags=48%, list=17%, signal=58%
THUM_SYSTOLIC_HEART_FAILURE_DN	96	-0.318731	-2.38672	0	0.00192632	0.095	1971	tags=41%, list=21%, signal=51%
BURTON_ADIPOGENESIS_12	18	-0.521575	-2.38233	0	0.0019397	0.097	2261	tags=72%, list=24%, signal=95%
DACOSTA_UV_RESPONSE_VIA_ERCC3_TTD_DN	46	-0.39409	-2.3654	0	0.00221166	0.111	1911	tags=48%, list=20%, signal=60%
REACTOME_REGULATION_OF_HSF1_MEDIATED_HEAT_SHOCK_RESPONSE	53	-0.3721	-2.36239	0	0.00220371	0.112	2296	tags=53%, list=24%, signal=69%
SESTO_RESPONSE_TO_UV_C5	24	-0.473617	-2.36211	0.003125	0.00217778	0.112	2428	tags=67%, list=26%, signal=89%
SENESE_HDAC3_TARGETS_UP	222	-0.262106	-2.36178	0	0.00215246	0.112	2249	tags=41%, list=24%, signal=52%
WP_PATHWAYS_AFFECTED_IN_ADENOID_CYSTIC_CARCINOMA	40	-0.417262	-2.35844	0	0.00216321	0.114	1662	tags=52%, list=18%, signal=63%
REACTOME_UB_SPECIFIC_PROCESSING_PROTEASES	110	-0.303618	-2.35588	0	0.00217305	0.116	1108	tags=31%, list=12%, signal=35%
REACTOME_SUMOYLATION_OF_RNA_BINDING_PROTEINS	31	-0.431574	-2.35163	0	0.0021835	0.117	1736	tags=52%, list=18%, signal=63%
GARGALOVIC_RESPONSE_TO_OXIDIZED_PHOSPHOLIPIDS_YELLOW_UP	17	-0.534784	-2.33783	0	0.00237878	0.128	2408	tags=71%, list=25%, signal=94%
FALVELLA_SMOKERS_WITH_LUNG_CANCER	37	-0.428932	-2.32968	0	0.0025892	0.139	1483	tags=46%, list=16%, signal=54%
REACTOME_NUCLEAR_PORE_COMPLEX_NPC_DISASSEMBLY	25	-0.466153	-2.32958	0	0.00256106	0.139	1975	tags=56%, list=21%, signal=71%
STEARMAN_LUNG_CANCER_EARLY_VS_LATE_UP	78	-0.322255	-2.32424	0	0.00266454	0.145	1555	tags=38%, list=16%, signal=46%
REACTOME_SUMOYLATION_OF_CHROMATIN_ORGANIZATION_PROTEINS	38	-0.405656	-2.31572	0	0.00283155	0.157	1736	tags=50%, list=18%, signal=61%
REACTOME_REGULATION_OF_MECP2_EXPRESSION_AND_ACTIVITY	18	-0.522837	-2.30841	0	0.00302778	0.166	2518	tags=72%, list=27%, signal=98%
SESTO_RESPONSE_TO_UV_C2	32	-0.415513	-2.30705	0	0.00299624	0.166	1220	tags=44%, list=13%, signal=50%
CHANDRAN_METASTASIS_UP	112	-0.297591	-2.30103	0	0.00320188	0.18	1383	tags=35%, list=15%, signal=40%
GENTILE_UV_RESPONSE_CLUSTER_D4	39	-0.401957	-2.29697	0	0.00335745	0.189	2835	tags=67%, list=30%, signal=95%
REACTOME_HDMS_DEMETHYLATE_HISTONES	18	-0.520594	-2.28836	0	0.00354047	0.2	1385	tags=50%, list=15%, signal=58%
PID_ERBB1_INTERNALIZATION_PATHWAY	23	-0.468905	-2.28321	0	0.00367316	0.207	2445	tags=70%, list=26%, signal=93%
SEIDEN_ONCOGENESIS_BY_MET	53	-0.362151	-2.28063	0	0.00372651	0.212	2118	tags=49%, list=22%, signal=63%
OSMAN_BLADDER_CANCER_DN	203	-0.253523	-2.26804	0	0.00411021	0.23	1912	tags=38%, list=20%, signal=46%
KIM_MYC_AMPLIFICATION_TARGETS_DN	42	-0.374096	-2.26754	0	0.00408551	0.23	1244	tags=38%, list=13%, signal=44%
REACTOME_SUMOYLATION_OF_TRANSCRIPTION_COFACTORS	29	-0.420406	-2.26182	0	0.00417896	0.238	1372	tags=48%, list=14%, signal=56%
REACTOME_CHROMATIN_MODIFYING_ENZYMES	135	-0.287069	-2.26176	0	0.00415393	0.239	1639	tags=39%, list=17%, signal=46%
TIEN_INTESTINE_PROBIOTICS_24HR_DN	104	-0.285606	-2.25734	0	0.00426071	0.246	1799	tags=38%, list=19%, signal=47%
REACTOME_HCMV_LATE_EVENTS	35	-0.398119	-2.24906	0	0.00463404	0.27	1975	tags=54%, list=21%, signal=68%
REACTOME_SNRNP_ASSEMBLY	37	-0.395765	-2.24147	0	0.00483431	0.283	1736	tags=49%, list=18%, signal=59%
REACTOME_HOST_INTERACTIONS_OF_HIV_FACTORS	85	-0.294622	-2.24139	0	0.00478996	0.283	643	tags=27%, list=7%, signal=29%
MITSIADES_RESPONSE_TO_APLIDIN_UP	226	-0.251727	-2.23714	0	0.00489772	0.292	2750	tags=48%, list=29%, signal=66%
STARK_PREFRONTAL_CORTEX_22Q11_DELETION_UP	100	-0.291843	-2.236	0	0.0049229	0.295	2494	tags=50%, list=26%, signal=67%
REACTOME_RETROGRADE_TRANSPORT_AT_THE_TRANS_GOLGI_NETWORK	36	-0.384981	-2.23567	0	0.00489253	0.296	2133	tags=58%, list=22%, signal=75%
EPPERT_HSC_R	52	-0.350581	-2.23419	0	0.00487695	0.298	2360	tags=50%, list=25%, signal=66%
HOSHIDA_LIVER_CANCER_SUBCLASS_S2	54	-0.354362	-2.23321	0	0.00483417	0.298	1975	tags=46%, list=21%, signal=58%
REACTOME_POSTMITOTIC_NUCLEAR_PORE_COMPLEX_NPC_REFORMATION	18	-0.512781	-2.22709	0.0030303	0.00507155	0.314	1795	tags=61%, list=19%, signal=75%
PUJANA_CHEK2_PCC_NETWORK	471	-0.219122	-2.21965	0	0.00529416	0.331	1662	tags=32%, list=18%, signal=37%
JOHNSTONE_PARVB_TARGETS_2_DN	203	-0.251158	-2.21487	0	0.00547121	0.34	1851	tags=35%, list=20%, signal=43%
GARGALOVIC_RESPONSE_TO_OXIDIZED_PHOSPHOLIPIDS_TURQUOISE_UP	37	-0.382495	-2.21245	0	0.00552938	0.344	2720	tags=59%, list=29%, signal=83%
REACTOME_RNA_POLYMERASE_II_TRANSCRIPTION_TERMINATION	44	-0.376598	-2.20526	0	0.0058211	0.361	2273	tags=57%, list=24%, signal=74%
PODAR_RESPONSE_TO_ADAPHOSTIN_UP	71	-0.313263	-2.20247	0	0.00590117	0.365	3493	tags=69%, list=37%, signal=108%
REACTOME_MITOCHONDRIAL_BIOGENESIS	42	-0.377245	-2.19172	0	0.00645844	0.397	1584	tags=43%, list=17%, signal=51%
REACTOME_SIGNALING_BY_ERYTHROPOIETIN	18	-0.490172	-2.18667	0.00311526	0.00667068	0.413	1658	tags=61%, list=17%, signal=74%
ZHANG_BREAST_CANCER_PROGENITORS_UP	253	-0.227014	-2.18443	0	0.00667929	0.416	1667	tags=31%, list=18%, signal=37%
WP_UNFOLDED_PROTEIN_RESPONSE	15	-0.536743	-2.16553	0	0.00771529	0.465	2915	tags=80%, list=31%, signal=115%
SESTO_RESPONSE_TO_UV_C0	56	-0.329638	-2.16518	0	0.00767831	0.466	2016	tags=46%, list=21%, signal=59%
BIOCARTA_VDR_PATHWAY	15	-0.53259	-2.16439	0	0.00763016	0.466	1514	tags=67%, list=16%, signal=79%
REACTOME_MEIOTIC_SYNAPSIS	21	-0.463759	-2.16399	0	0.00759409	0.468	1711	tags=57%, list=18%, signal=70%
RODRIGUES_THYROID_CARCINOMA_DN	37	-0.370122	-2.14516	0.00353357	0.00875682	0.516	2023	tags=46%, list=21%, signal=58%
LIU_SOX4_TARGETS_UP	78	-0.306389	-2.14353	0	0.00878275	0.522	1733	tags=38%, list=18%, signal=47%
GRESHOCK_CANCER_COPY_NUMBER_UP	178	-0.254832	-2.14235	0	0.00882088	0.527	2250	tags=43%, list=24%, signal=56%
BROWNE_HCMV_INFECTION_6HR_DN	77	-0.313864	-2.13923	0	0.00892796	0.536	2300	tags=48%, list=24%, signal=63%
WP_TGFBETA_SIGNALING_PATHWAY	71	-0.308423	-2.12195	0	0.00996758	0.58	2131	tags=45%, list=22%, signal=58%
REACTOME_ESTROGEN_DEPENDENT_GENE_EXPRESSION	51	-0.340436	-2.12125	0	0.00998285	0.581	1372	tags=41%, list=14%, signal=48%
REACTOME_MITOTIC_PROPHASE	57	-0.327867	-2.11379	0	0.0105325	0.609	1736	tags=39%, list=18%, signal=47%
REACTOME_NONSENSE_MEDIATED_DECAY_NMD_	28	-0.40977	-2.11008	0	0.0107597	0.622	1816	tags=54%, list=19%, signal=66%
REACTOME_INTERACTIONS_OF_REV_WITH_HOST_CELLULAR_PROTEINS	27	-0.422455	-2.10965	0	0.0107146	0.623	1975	tags=56%, list=21%, signal=70%
NOUZOVA_TRETINOIN_AND_H4_ACETYLATION	81	-0.289521	-2.10712	0.00478469	0.010929	0.628	2518	tags=49%, list=27%, signal=67%
GUO_HEX_TARGETS_UP	36	-0.374373	-2.10454	0	0.011027	0.631	1644	tags=44%, list=17%, signal=54%
REACTOME_DEADENYLATION_DEPENDENT_MRNA_DECAY	40	-0.352557	-2.10446	0	0.0109588	0.631	957	tags=40%, list=10%, signal=44%
REACTOME_REGULATION_OF_CHOLESTEROL_BIOSYNTHESIS_BY_SREBP_SREBF_	27	-0.402287	-2.10309	0.0031746	0.010967	0.631	2001	tags=59%, list=21%, signal=75%
REACTOME_HEDGEHOG_ON_STATE	46	-0.337486	-2.10252	0	0.0109219	0.632	643	tags=30%, list=7%, signal=32%
PID_AR_TF_PATHWAY	27	-0.404065	-2.09692	0	0.0113085	0.65	2590	tags=59%, list=27%, signal=81%
REACTOME_TRANSCRIPTIONAL_REGULATION_BY_SMALL_RNAS	33	-0.374952	-2.09461	0	0.0114456	0.659	2028	tags=58%, list=21%, signal=73%
BROWNE_HCMV_INFECTION_12HR_DN	40	-0.3607	-2.09412	0	0.0113981	0.661	2544	tags=50%, list=27%, signal=68%
REACTOME_SYNTHESIS_OF_PIPS_AT_THE_PLASMA_MEMBRANE	32	-0.379095	-2.09318	0.00727273	0.0113921	0.664	1825	tags=47%, list=19%, signal=58%
REACTOME_INTERACTIONS_OF_VPR_WITH_HOST_CELLULAR_PROTEINS	27	-0.415712	-2.09245	0	0.0113571	0.666	1975	tags=52%, list=21%, signal=65%
BROWNE_HCMV_INFECTION_16HR_UP	127	-0.261532	-2.08848	0	0.0114781	0.675	1513	tags=33%, list=16%, signal=39%
REACTOME_SIGNALING_BY_ERBB2	28	-0.393648	-2.08822	0	0.0114111	0.675	2493	tags=68%, list=26%, signal=92%
SCHLOSSER_MYC_TARGETS_REPRESSED_BY_SERUM	90	-0.281068	-2.08703	0	0.0113848	0.676	1736	tags=38%, list=18%, signal=46%
PLASARI_TGFB1_SIGNALING_VIA_NFIC_1HR_DN	45	-0.33805	-2.07944	0	0.0120282	0.695	1192	tags=31%, list=13%, signal=35%
RAO_BOUND_BY_SALL4_ISOFORM_B	254	-0.222237	-2.07633	0	0.0122407	0.702	1810	tags=33%, list=19%, signal=39%
REACTOME_SIGNALING_BY_HEDGEHOG	75	-0.289956	-2.07224	0	0.0125534	0.717	772	tags=27%, list=8%, signal=29%
BYSTROEM_CORRELATED_WITH_IL5_DN	28	-0.391145	-2.07049	0.00325733	0.0126411	0.723	841	tags=32%, list=9%, signal=35%
MARIADASON_RESPONSE_TO_BUTYRATE_SULINDAC_6	25	-0.410874	-2.05962	0	0.0135931	0.754	1719	tags=48%, list=18%, signal=58%
REACTOME_HCMV_EARLY_EVENTS	48	-0.328031	-2.05438	0.00383142	0.0139696	0.765	1787	tags=40%, list=19%, signal=49%
REACTOME_DEUBIQUITINATION	155	-0.244712	-2.04929	0	0.0142942	0.772	1108	tags=26%, list=12%, signal=29%
BURTON_ADIPOGENESIS_11	31	-0.391202	-2.0375	0	0.0154884	0.794	1759	tags=48%, list=19%, signal=59%
REACTOME_TRANSCRIPTIONAL_ACTIVITY_OF_SMAD2_SMAD3_SMAD4_HETEROTRIMER	28	-0.37926	-2.03504	0.00337838	0.0156631	0.797	1199	tags=39%, list=13%, signal=45%
RODRIGUES_THYROID_CARCINOMA_POORLY_DIFFERENTIATED_UP	382	-0.205342	-2.03087	0	0.0160365	0.807	1955	tags=33%, list=21%, signal=40%
CAFFAREL_RESPONSE_TO_THC_UP	17	-0.460315	-2.02499	0	0.0165971	0.825	1669	tags=53%, list=18%, signal=64%
REACTOME_MITOTIC_METAPHASE_AND_ANAPHASE	154	-0.241111	-2.02417	0	0.0165602	0.827	2031	tags=39%, list=21%, signal=49%
HAHTOLA_MYCOSIS_FUNGOIDES_CD4_DN	58	-0.308608	-2.0236	0.00421941	0.0165625	0.828	1807	tags=41%, list=19%, signal=51%
SCHAEFFER_PROSTATE_DEVELOPMENT_6HR_DN	269	-0.22218	-2.02267	0	0.0165755	0.828	1331	tags=28%, list=14%, signal=32%
SMITH_TERT_TARGETS_UP	88	-0.278294	-2.02207	0	0.0165591	0.828	1502	tags=36%, list=16%, signal=43%
REACTOME_RNA_POLYMERASE_II_TRANSCRIBES_SNRNA_GENES	45	-0.336584	-2.01818	0	0.016839	0.835	2098	tags=53%, list=22%, signal=68%
PYEON_CANCER_HEAD_AND_NECK_VS_CERVICAL_UP	104	-0.26951	-2.01507	0	0.0171253	0.84	2033	tags=38%, list=21%, signal=47%
BAELDE_DIABETIC_NEPHROPATHY_DN	206	-0.235148	-2.00679	0	0.0181034	0.849	2808	tags=48%, list=30%, signal=67%
REACTOME_NUCLEAR_ENVELOPE_BREAKDOWN	36	-0.355618	-2.00644	0	0.0180771	0.85	2249	tags=50%, list=24%, signal=65%

## Sheet: Supp. Tab2e_Signt. Suppl Fig7b
Supplementary Table 2e. Gene lists and GSEA details from signatures related to cell proliferation significantly enriched among genes correlated to ENDOG exclusively in M-CLL
SCHUHMACHER_MYC_TARGETS_UP						REACTOME_M_PHASE						WITHEFIELD_CELL_CYCLE_M_G1						REACTOME_CELL_CYCLE_CHECKPOINTS						HALLMARK_G2M_CHECKPOINT						REACTOME_CELL_CYCLE						REACTOME_CELL_CYCLE_MITOTIC						REACTOME_G1_S_DNA_DAMAGE_CHECKPOINTS						REACTOME_MITOTIC_PROMETAPHASE
GENE SYMBOL	RANK IN GENE LIST	RANK METRIC SCORE	RUNNING ES	CORE ENRICHMENT		GENE SYMBOL	RANK IN GENE LIST	RANK METRIC SCORE	RUNNING ES	CORE ENRICHMENT		GENE SYMBOL	RANK IN GENE LIST	RANK METRIC SCORE	RUNNING ES	CORE ENRICHMENT		GENE SYMBOL	RANK IN GENE LIST	RANK METRIC SCORE	RUNNING ES	CORE ENRICHMENT		GENE SYMBOL	RANK IN GENE LIST	RANK METRIC SCORE	RUNNING ES	CORE ENRICHMENT		GENE SYMBOL	RANK IN GENE LIST	RANK METRIC SCORE	RUNNING ES	CORE ENRICHMENT		GENE SYMBOL	RANK IN GENE LIST	RANK METRIC SCORE	RUNNING ES	CORE ENRICHMENT		GENE SYMBOL	RANK IN GENE LIST	RANK METRIC SCORE	RUNNING ES	CORE ENRICHMENT		GENE SYMBOL	RANK IN GENE LIST
TBL3	19	0.746156	0.0453158	Yes		PSMD9	71	0.699722	0.00303397	No		MRPS2	75	0.697393	0.0196889	No		PSMD9	71	0.699722	0.00717898	No		RBM14	557	0.513378	-0.0384534	No		POLR2L	50	0.71822	0.00101974	No		PSMD9	71	0.699722	0.000530923	No		PSMD9	71	0.699722	0.0365364	No		SSNA1	93
SRM	119	0.669087	0.0780196	Yes		ANAPC11	72	0.698728	0.0130453	No		FAM189B	130	0.66201	0.0400492	No		ANAPC11	72	0.698728	0.0212932	No		PURA	744	0.474284	-0.0419778	No		PSMD9	71	0.699722	0.00488875	No		ANAPC11	72	0.698728	0.00810172	No		PSMD8	229	0.615762	0.0595397	No		MZT2B	126
RANBP1	148	0.65371	0.116622	Yes		SSNA1	93	0.688225	0.0209367	No		HMG20B	185	0.633315	0.0592996	No		PSMD8	229	0.615762	0.0184494	No		DTYMK	758	0.471304	-0.0287453	No		ANAPC11	72	0.698728	0.0107524	No		SSNA1	93	0.688225	0.0135726	No		PSMB10	438	0.541241	0.0729834	No		MZT2A	246
BOP1	430	0.54385	0.1238	Yes		MZT2B	126	0.66407	0.0273003	No		DEXI	1054	0.427084	-0.00850208	No		PSMB10	438	0.541241	0.00900625	No		HMGA1	878	0.450519	-0.0264756	No		SSNA1	93	0.688225	0.0145249	No		MZT2B	126	0.66407	0.0175901	No		PSMF1	822	0.460616	0.0644859	No		DCTN3	554
PRDX4	466	0.535254	0.154239	Yes		PSMD8	229	0.615762	0.0260786	No		DYNLL1	1061	0.426481	0.00741104	No		CENPM	676	0.487643	-0.00436049	No		MCM3	1005	0.434207	-0.0253895	No		ACD	120	0.667615	0.0175236	No		PSMD8	229	0.615762	0.0141329	No		PSMD4	2072	0.335513	-0.035598	No		CEP131	652
SLC39A14	1053	0.42712	0.124525	Yes		MZT2A	246	0.609042	0.0332294	No		ODF2	1079	0.424858	0.0221928	No		RAD9A	795	0.465094	-0.0065252	No		ODF2	1079	0.424858	-0.0194292	No		MZT2B	126	0.66407	0.0225957	No		MZT2A	246	0.609042	0.0191431	No		TP53	2188	0.333101	-0.0260648	No		CENPM	676
RRP1B	1109	0.42173	0.145855	Yes		PSMB10	438	0.541241	0.0221758	No		CCND1	1128	0.418975	0.0337356	No		PSMF1	822	0.460616	0.000232176	No		CCND1	1128	0.418975	-0.0112152	No		RUVBL2	196	0.628938	0.0209633	No		POLD1	365	0.564217	0.0135384	No		PSMB9	2284	0.327232	-0.0149598	No		TUBGCP6	834
FKBP4	1122	0.4198	0.171224	Yes		DCTN3	554	0.513838	0.0182136	No		NFIC	1160	0.415342	0.0467893	No		MCM3	1005	0.434207	-0.00882603	No		UCK2	1261	0.403542	-0.0116567	No		PSMD8	229	0.615762	0.0229259	No		PSMB10	438	0.541241	0.0122529	No		PSMC5	2517	0.314555	-0.0179022	No		DYNLL1	1061
AHCY	1133	0.418515	0.196705	Yes		CHMP6	603	0.503497	0.020701	No		TLE3	1392	0.38983	0.0394274	No		DYNLL1	1061	0.426481	-0.00559909	No		MT2A	1334	0.395767	-0.00649399	No		MZT2A	246	0.609042	0.0264346	No		PPP2R3B	473	0.533324	0.0146552	No		PSME1	2534	0.314054	3.21445e-05	No		ODF2	1079
AKAP1	1137	0.418236	0.222845	Yes		CEP131	652	0.492045	0.0230242	No		PLIN3	1593	0.372254	0.0343971	No		SGO2	1233	0.406039	-0.0141487	No		TLE3	1392	0.38983	-5.30727e-05	No		NHP2	299	0.589858	0.0261768	No		DCTN3	554	0.513838	0.0122783	No		CDKN2A	2650	0.306886	0.00793904	No		SGO2	1233
RRS1	1205	0.409769	0.242258	Yes		CENPM	676	0.487643	0.0277463	No		NCS1	2164	0.334384	-0.00804125	No		CENPT	1244	0.405246	-0.00694239	No		CKS1B	1498	0.379791	0.0014043	No		POLR2E	308	0.587871	0.030309	No		CHMP6	603	0.503497	0.0129671	No		CDKN1B	2853	0.294458	0.00665365	No		CENPT	1244
EBNA1BP2	1213	0.409042	0.26743	Yes		CHMP4B	682	0.48537	0.0342083	No		OPN3	2218	0.33057	-0.000403663	No		PIAS4	1255	0.404411	0.000247057	No		UBE2S	1791	0.354652	-0.0161236	No		POLR2F	309	0.587816	0.0352419	No		FBXL18	622	0.498202	0.0165777	No		PSME2	3379	0.264851	-0.0277336	No		DCTN1	1252
UCK2	1261	0.403542	0.288385	Yes		PSMF1	822	0.460616	0.0271201	No		LARP1	2355	0.32266	-0.00113497	No		RFC2	1310	0.398205	0.00300079	No		NUMA1	1879	0.348861	-0.0138647	No		POLD1	365	0.564217	0.0344685	No		CEP131	652	0.492045	0.0190292	No		PCBP4	4515	0.214679	-0.124279	No		PRKACA	1790
RCC1	1272	0.402493	0.312853	Yes		TUBGCP6	834	0.458207	0.0326021	No		LYAR	2645	0.307158	-0.0173289	No		UBE2S	1791	0.354652	-0.0368572	No		TNPO2	2395	0.320613	-0.0541576	No		PSMB10	438	0.541241	0.0317997	No		CENPM	676	0.487643	0.0220289	No		PSMB3	4644	0.209972	-0.123643	No		RANGAP1	1861
PRPS2	1289	0.400335	0.336604	Yes		NUP210	985	0.436437	0.0240843	No		SNUPN	2780	0.298164	-0.0188134	No		RANGAP1	1861	0.350276	-0.0365411	No		PLK1	2497	0.315473	-0.0542893	No		PPP2R3B	473	0.533324	0.0328702	No		CHMP4B	682	0.48537	0.0267914	No		CHEK2	5057	0.196953	-0.151304	No		NUMA1	1879
LDHA	1351	0.393708	0.355583	Yes		SIRT2	1052	0.427161	0.0237054	No		MRPL19	3120	0.279072	-0.0409509	No		ZW10	1930	0.344892	-0.0362357	No		RPA2	2508	0.314918	-0.0455755	No		SYCE1	501	0.52572	0.034578	No		POLD4	718	0.478089	0.0284959	No		PSMB6	5186	0.192503	-0.151752	No		ZW10	1930
FASN	1396	0.38928	0.375926	Yes		DYNLL1	1061	0.426481	0.0290282	No		LNP1	3233	0.272911	-0.0412751	No		ANAPC16	1951	0.343422	-0.0312579	No		CBX1	2552	0.313021	-0.0401339	No		DCTN3	554	0.513838	0.0336823	No		POLE4	771	0.468856	0.0284121	No		UBB	5256	0.189966	-0.146646	No		TUBB	1998
GCSH	1445	0.384951	0.395608	Yes		ODF2	1079	0.424858	0.0334415	No		C4A	3375	0.265035	-0.044721	No		CDCA8	2032	0.338458	-0.0322581	No		BCL3	2631	0.307908	-0.0382583	No		SUN2	590	0.505381	0.0344181	No		PSMF1	822	0.460616	0.0284377	No		PSMA7	5338	0.187174	-0.142874	No		CETN2	2024
SORD	1704	0.36248	0.39355	Yes		BANF1	1081	0.42463	0.0394272	No		MLLT6	3419	0.263592	-0.0387027	No		PSMD4	2072	0.335513	-0.0293013	No		CDK4	2735	0.301313	-0.0390203	No		CHMP6	603	0.503497	0.0374416	No		TUBGCP6	834	0.458207	0.0323101	No		PSMB8	5490	0.181714	-0.146217	No		CDCA8	2032
CAD	1926	0.345074	0.393971	Yes		SGO2	1233	0.406039	0.0303754	No		TICAM2	3810	0.245144	-0.0671068	No		TP53	2188	0.333101	-0.0338383	No		MCM5	2810	0.296691	-0.0371002	No		FBXL18	622	0.498202	0.0398198	No		NUP210	985	0.436437	0.0221432	No		CCNA1	5564	0.179243	-0.142164	No		PMF1	2194
AIMP2	2265	0.327837	0.381982	Yes		CENPT	1244	0.405246	0.035197	No		GATA2	3986	0.236764	-0.0749492	No		PMF1	2194	0.332566	-0.0276103	No		CDKN1B	2853	0.294458	-0.0321324	No		CEP131	652	0.492045	0.0410447	No		MCM3	1005	0.434207	0.0249611	No		PSMA8	5619	0.1775	-0.136379	No		TUBB3	2350
PPAT	2598	0.310239	0.369461	Yes		DCTN1	1252	0.404749	0.0403069	No		HSPA8	4082	0.232613	-0.0751805	No		ANAPC2	2258	0.328277	-0.0271508	No		TFDP1	3210	0.273699	-0.0583835	No		CENPM	676	0.487643	0.0428335	No		SIRT2	1052	0.427161	0.0250214	No		PSME3	6960	0.133644	-0.257795	No		PPP2R5B	2360
PYCR1	2709	0.302893	0.377958	Yes		RCC1	1272	0.402493	0.0442028	No		TOB2	4276	0.225638	-0.0852018	No		PSMB9	2284	0.327232	-0.0229898	No		CHAF1A	3266	0.271236	-0.0553961	No		CHMP4B	682	0.48537	0.0464059	No		DYNLL1	1061	0.426481	0.028848	No		PSMB2	7301	-0.138339	-0.282123	No		PPP2R5D	2455
AK4	2731	0.301524	0.394981	Yes		LPIN2	1337	0.39549	0.0435671	No		MSL1	4312	0.223893	-0.0799418	No		PPP2R5B	2360	0.322436	-0.0238238	No		EFNA5	3355	0.266197	-0.0557775	No		POLR2I	703	0.480779	0.0484376	No		ODF2	1079	0.424858	0.0317632	No		CCNA2	7782	-0.172251	-0.317899	Yes		CENPQ	2494
CDK4	2735	0.301313	0.413733	Yes		NUP62	1482	0.381569	0.034854	No		AGPAT3	4355	0.222044	-0.0754333	No		BABAM1	2399	0.320369	-0.021075	No		STMN1	3387	0.264746	-0.0506523	No		POLD4	718	0.478089	0.0510475	No		BANF1	1081	0.42463	0.0362648	No		PSMC3	7815	-0.174561	-0.310168	Yes		PLK1	2497
FXN	3417	0.263711	0.3645	No		RAB1B	1565	0.373986	0.0321376	No		IFIT1	4604	0.211089	-0.0913603	No		PPP2R5D	2455	0.317455	-0.0200503	No		SMC2	3427	0.263267	-0.0463518	No		POLE4	771	0.468856	0.0497743	No		CCND1	1128	0.418975	0.0362364	No		UBC	7841	-0.176283	-0.301651	Yes		PPP2CB	2915
POLD2	3890	0.241278	0.334073	No		PRKACA	1790	0.354711	0.0151618	No		CD24	5090	0.195677	-0.130906	No		CENPQ	2494	0.31556	-0.0173986	No		CCNF	3571	0.257161	-0.0523677	No		RAD9A	795	0.465094	0.0513739	No		SKP2	1225	0.407334	0.0311167	No		PSMD13	7893	-0.180588	-0.295385	Yes		HAUS1	2945
NME1	4086	0.232449	0.329893	No		UBE2S	1791	0.354652	0.0202432	No		MRPS18B	5192	0.192281	-0.133281	No		PLK1	2497	0.315473	-0.011222	No		CASP8AP2	3734	0.249261	-0.0604769	No		PSMF1	822	0.460616	0.0526355	No		SGO2	1233	0.406039	0.034821	No		CDK2	7949	-0.184942	-0.289235	Yes		SDCCAG8	2987
CTSC	4134	0.230747	0.339927	No		RANGAP1	1861	0.350276	0.0184673	No		ELP3	5425	0.183861	-0.148706	No		RPA2	2508	0.314918	-0.00584035	No		UPF1	3744	0.248828	-0.0536989	No		TUBGCP6	834	0.458207	0.055379	No		CENPT	1244	0.405246	0.0382189	No		ZNF385A	8072	-0.194299	-0.28899	Yes		CENPJ	3026
UCHL3	5555	0.179513	0.213861	No		NUMA1	1879	0.348861	0.0217917	No		FOXK2	5834	0.169967	-0.181767	No		PSMC5	2517	0.314555	-0.000270059	No		AURKA	3777	0.247255	-0.0492092	No		WRAP53	835	0.457952	0.0592221	No		DCTN1	1252	0.404749	0.0419092	No		PSMB1	8248	-0.209916	-0.292907	Yes		NEK6	3050
TMEM97	5640	0.176993	0.216918	No		ZW10	1930	0.344892	0.0218096	No		VPS37C	5842	0.169765	-0.175881	No		PSME1	2534	0.314054	0.00450641	No		RACGAP1	3808	0.24525	-0.0445864	No		CHTF8	893	0.447856	0.057272	No		RCC1	1272	0.402493	0.0443835	No		PSMA6	8395	-0.221214	-0.293316	Yes		TUBB4B	3106
PAICS	5824	0.170345	0.209975	No		ANAPC16	1951	0.343422	0.0247607	No		ZSCAN5A	5853	0.169386	-0.1703	No		CDKN2A	2650	0.306886	-0.00056019	No		CDC7	3934	0.239172	-0.0494026	No		CHTF18	897	0.447417	0.0607262	No		RFC2	1310	0.398205	0.0450238	No		PSMD3	8468	-0.22745	-0.286175	Yes		HAUS5	3340
POLR2H	5920	0.166853	0.211326	No		TUBB	1998	0.340372	0.0251078	No		TSC22D1	6154	0.159143	-0.193288	No		MCM5	2810	0.296691	-0.0101431	No		SAP30	4006	0.236226	-0.0490504	No		NUP210	985	0.436437	0.0556757	No		LPIN2	1337	0.39549	0.0467271	No		PSMC4	8499	-0.230182	-0.274799	Yes		SMC2	3427
AUH	6228	0.156781	0.191527	No		CETN2	2024	0.338676	0.0274985	No		GDF15	6639	0.143681	-0.234748	No		CDKN1B	2853	0.294458	-0.00830948	No		HSPA8	4082	0.232613	-0.0491988	No		MCM3	1005	0.434207	0.0574167	No		NUP62	1482	0.381569	0.0365615	No		PSMA3	8532	-0.23294	-0.263445	Yes		CCNB1	3469
MXI1	7295	-0.138032	0.0970952	No		CDCA8	2032	0.338458	0.0316586	No		CDKN3	6652	0.143425	-0.230366	No		PPP2CB	2915	0.290153	-0.00842412	No		CDC25B	4230	0.227604	-0.0565135	No		SIRT2	1052	0.427161	0.0563944	No		CKS1B	1498	0.379791	0.039187	No		PSMD1	8568	-0.235273	-0.252237	Yes		MAD1L1	3662
CTPS1	7617	-0.159386	0.0761053	No		PSMD4	2072	0.335513	0.0326253	No		NOS1	7002	0.132135	-0.259159	No		ORC3	2937	0.289116	-0.00464121	No		INCENP	4519	0.214599	-0.0779602	No		DYNLL1	1061	0.426481	0.0591722	No		POLD3	1553	0.375093	0.0378887	No		PSMA2	8643	-0.24033	-0.244491	Yes		HAUS4	3875
ABCE1	7631	-0.160484	0.0849894	No		PMF1	2194	0.332566	0.025475	No		RAB3A	7109	0.129234	-0.264457	No		CDC26	3027	0.284285	-0.00761732	No		SRSF1	5202	0.192045	-0.138472	No		ODF2	1079	0.424858	0.0610351	No		RAB1B	1565	0.373986	0.0408486	No		PSMA1	9183	-0.298922	-0.27812	Yes		NEK9	4093
EXOSC2	7701	-0.165061	0.0887436	No		ANAPC2	2258	0.328277	0.0239747	No		VANGL1	7131	0.128409	-0.261531	No		RFC5	3151	0.277039	-0.0140705	No		HMGN2	5558	0.179335	-0.167529	No		BANF1	1081	0.42463	0.0644984	No		CDKN1C	1590	0.372475	0.0425011	No		MDM2	9290	-0.311507	-0.269055	Yes		PPP2R1A	4251
IMPDH2	7739	-0.168069	0.0957846	No		PSMB9	2284	0.327232	0.0262014	No		LRIF1	7372	-0.14191	-0.279356	No		UBE2V2	3285	0.270013	-0.0216453	No		SS18	5578	0.178968	-0.163874	No		CCND1	1128	0.418975	0.0634075	No		LCMT1	1640	0.368418	0.041627	No		PHF20	9379	-0.322345	-0.257575	Yes		CEP63	4254
MRPL3	7765	-0.170617	0.104148	No		TUBB3	2350	0.322974	0.0244282	No		TULP4	7417	-0.145007	-0.278022	No		PSME2	3379	0.264851	-0.0254058	No		UBE2C	5610	0.177758	-0.161425	No		SKP2	1225	0.407334	0.0572114	No		PRKACA	1790	0.354711	0.0306739	No		PSMD2	9493	-0.336812	-0.247618	Yes		NSL1	4415
TFRC	7780	-0.172081	0.113668	No		PPP2R5B	2360	0.322436	0.0281618	No		CBX3	7537	-0.153492	-0.283645	No		CCNB1	3469	0.261353	-0.0288452	No		E2F1	5681	0.175582	-0.162841	No		SGO2	1233	0.406039	0.0599178	No		UBE2S	1791	0.354652	0.0345166	No		PSMB4	9580	-0.349321	-0.234272	Yes		CEP41	4432
CYP51A1	8194	-0.205072	0.0866625	No		PPP2R5D	2455	0.317455	0.0234537	No		PCF11	7787	-0.172406	-0.301165	Yes		CLSPN	3511	0.259836	-0.027613	No		HIRA	5799	0.171199	-0.168969	No		CENPT	1244	0.405246	0.0623171	No		RANGAP1	1861	0.350276	0.0314598	No		CHEK1	9836	-0.386636	-0.234969	Yes		INCENP	4519
CYCS	8247	-0.209879	0.0948942	No		CENPQ	2494	0.31556	0.0242331	No		CRYBA1	7817	-0.174849	-0.297219	Yes		MAD1L1	3662	0.252761	-0.0372016	No		TTK	6168	0.158783	-0.199924	No		DCTN1	1252	0.404749	0.0650127	No		NUMA1	1879	0.348861	0.0335516	No		PSMD7	9943	-0.404186	-0.220155	Yes		TUBA1B	4671
SLC20A1	8303	-0.214019	0.103097	No		PLK1	2497	0.315473	0.0285562	No		NUDT4	7843	-0.176303	-0.292829	Yes		MCM8	3913	0.240339	-0.0568373	No		TRAIP	6339	0.152831	-0.211779	No		PIAS4	1255	0.404411	0.0682061	No		ZW10	1930	0.344892	0.0323233	No		PSME4	9986	-0.41203	-0.198659	Yes		NUP43	4749
PUM3	8605	-0.237776	0.0889966	No		PSMC5	2517	0.314555	0.0311922	No		GRPEL1	7888	-0.18029	-0.290129	Yes		CDC7	3934	0.239172	-0.0539653	No		HMMR	6364	0.151842	-0.209445	No		RCC1	1272	0.402493	0.0699814	No		ANAPC16	1951	0.343422	0.0340582	No		PSMD11	10004	-0.41577	-0.174511	Yes		NCAPD2	4778
DDX21	8854	-0.262847	0.0816091	No		PSME1	2534	0.314054	0.0341163	No		C3orf62	7915	-0.182511	-0.285596	Yes		PPP2R1A	4251	0.226742	-0.0803413	No		CDC6	6378	0.15151	-0.20605	No		RUVBL1	1275	0.402325	0.0731574	No		TUBB	1998	0.340372	0.0331782	No		PSMD5	10130	-0.439767	-0.159329	Yes		ITGB3BP	5022
VRK1	9526	-0.341607	0.0382661	No		BLZF1	2803	0.297143	0.0119829	No		SRSF3	7965	-0.186407	-0.283146	Yes		RAD9B	4329	0.22286	-0.0833826	No		TGFB1	6399	0.150819	-0.203358	No		RFC2	1310	0.398205	0.073094	No		CETN2	2024	0.338676	0.0343651	No		PSMD6	10207	-0.453881	-0.138527	Yes		TAOK1	5105
SRPK1	9546	-0.345095	0.0582363	No		PPP2CB	2915	0.290153	0.0052096	No		AMD1	8011	-0.190058	-0.280166	Yes		PKMYT1	4374	0.221169	-0.0832254	No		CHMP1A	6427	0.150092	-0.201371	No		LPIN2	1337	0.39549	0.073809	No		CDCA8	2032	0.338458	0.0373372	No		PSMC1	10272	-0.475832	-0.115203	Yes		SKA2	5259
CEBPZ	9644	-0.357062	0.0714149	No		HAUS1	2945	0.288519	0.00648776	No		USP6NL	8026	-0.191082	-0.274135	Yes		NSL1	4415	0.219939	-0.0827011	No		KIF15	6433	0.149983	-0.197244	No		NUP62	1482	0.381569	0.0625895	No		PSMD4	2072	0.335513	0.0370997	No		PSMC2	10289	-0.480564	-0.0869387	Yes		CEP250	5328
						SDCCAG8	2987	0.286736	0.00655869	No		TAF9	8218	-0.20691	-0.284686	Yes		PCBP4	4515	0.214679	-0.0880629	No		KIF2C	6491	0.148314	-0.198232	No		CKS1B	1498	0.379791	0.0642744	No		TP53	2188	0.333101	0.0292888	No		PSMD12	10318	-0.490516	-0.0592187	Yes		TUBB4A	5418
						CENPJ	3026	0.284461	0.00689244	No		HIF1A	8228	-0.208165	-0.277509	Yes		INCENP	4519	0.214599	-0.0840219	No		POLE	6518	0.147639	-0.196223	No		POLD3	1553	0.375093	0.0620141	No		PMF1	2194	0.332566	0.0323957	No		MDM4	10353	-0.513049	-0.0306814	Yes		DYNLL2	5442
						CDC26	3027	0.284285	0.0109657	No		NUDCD2	8363	-0.218271	-0.282084	Yes		RMI1	4643	0.209975	-0.0918298	No		MCM2	6550	0.146563	-0.194733	No		OIP5	1557	0.374627	0.0648574	No		ANAPC2	2258	0.328277	0.0296964	No		PSMC6	10371	-0.538252	0.00106479	Yes		CEP78	5451
						NEK6	3050	0.283003	0.0128541	No		ZNF24	8375	-0.219132	-0.274676	Yes		PSMB3	4644	0.209972	-0.0875884	No		CDKN3	6652	0.143425	-0.200158	No		RAB1B	1565	0.373986	0.0672949	No		PSMB9	2284	0.327232	0.0307594	No								TUBA4A	5515
						SPAST	3084	0.281245	0.0136342	No		PTTG1	8376	-0.219244	-0.266196	Yes		CDC25C	4718	0.206635	-0.0905656	No		CDC45	6728	0.140823	-0.20313	No		CDKN1C	1590	0.372475	0.068017	No		SKP1	2312	0.325247	0.0316022	No								CENPK	5684
						TUBB4B	3106	0.280023	0.0155784	No		PRC1	8489	-0.228941	-0.268221	Yes		NUP43	4749	0.205616	-0.0893511	No		KIF11	6987	0.13279	-0.224171	No		LCMT1	1640	0.368418	0.0662014	No		TUBB3	2350	0.322974	0.0314274	No								KIF2B	5727
						HAUS5	3340	0.267079	-0.00353929	No		PPP2CA	8517	-0.231241	-0.2619	Yes		ITGB3BP	5022	0.19798	-0.111998	No		MARCKS	7031	0.13131	-0.22432	No		MIS18A	1683	0.364289	0.0650522	No		PPP2R5B	2360	0.322436	0.0340273	No								CCP110	5821
						PSME2	3379	0.264851	-0.00348651	No		AOC3	8536	-0.233141	-0.254631	Yes		CHEK2	5057	0.196953	-0.11135	No		E2F3	7132	0.128396	-0.230109	No		PRDM9	1685	0.364105	0.0680076	No		PRIM1	2416	0.319563	0.032028	No								TUBB2A	5891
						SMC2	3427	0.263267	-0.00434269	No		DCP1A	8599	-0.237503	-0.251467	Yes		TAOK1	5105	0.195178	-0.112012	No		KIF20B	7229	-0.133467	-0.235353	No		POLR2J	1784	0.355749	0.0611783	No		FBXL7	2419	0.319428	0.0352905	No								ZWINT	6006
						NDC1	3449	0.262344	-0.00265179	No		PPP6R3	8702	-0.245064	-0.251897	Yes		PSMB6	5186	0.192503	-0.11596	No		LMNB1	7280	-0.136771	-0.236015	No		PRKACA	1790	0.354711	0.0636542	No		FKBPL	2432	0.319118	0.0375565	No								CDCA5	6245
						CCNB1	3469	0.261353	-0.00077813	No		AKAP13	8739	-0.249274	-0.245752	Yes		MCM7	5205	0.191895	-0.113847	No		PLK4	7310	-0.138679	-0.234573	No		UBE2S	1791	0.354652	0.0666304	No		CDKN2B	2447	0.317923	0.039611	No								SGO1	6370
						MAD1L1	3662	0.252761	-0.0160635	No		XPO4	8770	-0.2522	-0.238912	Yes		UBB	5256	0.189966	-0.114908	No		LIG3	7325	-0.140161	-0.231625	No		TINF2	1821	0.352409	0.0666835	No		PPP2R5D	2455	0.317455	0.0423555	No								KIF2C	6491
						AAAS	3696	0.250834	-0.0157192	No		RHEB	8783	-0.253674	-0.230266	Yes		SKA2	5259	0.189786	-0.11127	No		CUL4A	7389	-0.143116	-0.233358	No		RANGAP1	1861	0.350276	0.0657171	No		CENPQ	2494	0.31556	0.042001	No								SFI1	6814
						CHMP4A	3723	0.249756	-0.014701	No		GSPT1	8903	-0.268547	-0.231438	Yes		PSMA7	5338	0.187174	-0.11513	No		KNL1	7472	-0.148882	-0.236764	No		NUMA1	1879	0.348861	0.0669422	No		PLK1	2497	0.315473	0.0452206	No								DYNC1I2	6959
						HAUS4	3875	0.242079	-0.026102	No		CCSAP	8951	-0.274042	-0.225404	Yes		DYNLL2	5442	0.183469	-0.121514	No		MNAT1	7597	-0.158351	-0.243969	No		ZW10	1930	0.344892	0.064829	No		RPA2	2508	0.314918	0.0476397	No								TUBA4B	7113
						ENSA	3942	0.238781	-0.02918	No		RAD21	9113	-0.291869	-0.229755	Yes		RBBP8	5458	0.182673	-0.119294	No		CCNA2	7782	-0.172251	-0.25659	No		TEX15	1940	0.344124	0.0668155	No		PSMC5	2517	0.314555	0.0502535	No								NCAPG	7213
						NCAPH2	4039	0.2347	-0.0352707	No		ZCCHC10	9143	-0.294476	-0.221182	Yes		PSMB8	5490	0.181714	-0.11866	No		FANCC	7942	-0.184046	-0.266413	Yes		ANAPC16	1951	0.343422	0.068696	No		PSME1	2534	0.314054	0.0520675	No								CENPO	7299
						NEK9	4093	0.23193	-0.0371668	No		AGFG1	9145	-0.294966	-0.20987	Yes		CCNA1	5564	0.179243	-0.122191	No		SMARCC1	7982	-0.188187	-0.264422	Yes		TUBB	1998	0.340372	0.0669454	No		CDKN2A	2650	0.306886	0.0439726	No								PLK4	7310
						PPP2R1A	4251	0.226742	-0.0493784	No		LARP7	9175	-0.297792	-0.201169	Yes		UBE2C	5610	0.177758	-0.123008	No		AMD1	8011	-0.190058	-0.261302	Yes		CETN2	2024	0.338676	0.0672838	No		CDK4	2735	0.301313	0.0388957	No								CLASP1	7315
						CEP63	4254	0.226654	-0.0463278	No		PPP2R2A	9217	-0.302778	-0.193441	Yes		PSMA8	5619	0.1775	-0.120207	No		SYNCRIP	8037	-0.191742	-0.257838	Yes		CDCA8	2032	0.338458	0.0694231	No		AKT1	2738	0.301027	0.0419588	No								ERCC6L	7322
						NSL1	4415	0.219939	-0.0589323	No		NUCKS1	9345	-0.317548	-0.193496	Yes		CENPK	5684	0.175408	-0.122933	No		DR1	8071	-0.194209	-0.255078	Yes		PSMD4	2072	0.335513	0.0683328	No		BLZF1	2803	0.297143	0.0388228	No								KNL1	7472
						CEP41	4432	0.21885	-0.0573722	No		PSEN1	9415	-0.326999	-0.187551	Yes		KIF2B	5727	0.173989	-0.123533	No		CENPA	8134	-0.199312	-0.254985	Yes		TP53	2188	0.333101	0.0596109	No		MCM5	2810	0.296691	0.0414417	No								NUP85	7559
						INCENP	4519	0.214599	-0.0627662	No		NCOA3	9520	-0.341137	-0.184459	Yes		ZWINT	6006	0.164109	-0.147451	No		SUV39H1	8162	-0.202009	-0.2514	Yes		PMF1	2194	0.332566	0.061901	No		LIN9	2846	0.294905	0.0411613	No								DSN1	7572
						PSMB3	4644	0.209972	-0.0719685	No		UBE2D3	9633	-0.355651	-0.181582	Yes		MCM4	6029	0.163211	-0.14631	No		TRA2B	8203	-0.205756	-0.248966	Yes		ANAPC2	2258	0.328277	0.0583464	No		CDKN1B	2853	0.294458	0.043756	No								TUBGCP5	7697
						TUBA1B	4671	0.208985	-0.0715344	No		CDK7	9672	-0.361695	-0.171284	Yes		BRCA1	6091	0.161277	-0.149028	No		HIF1A	8228	-0.208165	-0.2449	Yes		PSMB9	2284	0.327232	0.0585888	No		PPP2CB	2915	0.290153	0.0408423	No								HAUS2	7869
						NUP43	4749	0.205616	-0.0761709	No		ZNFX1	9691	-0.366071	-0.158873	Yes		RMI2	6135	0.159834	-0.150011	No		DDX39A	8305	-0.21419	-0.245712	Yes		SKP1	2312	0.325247	0.0586142	No		ORC3	2937	0.289116	0.0418895	No								CENPA	8134
						NCAPD2	4778	0.204634	-0.0759961	No		ILF2	9699	-0.366763	-0.145367	Yes		SGO1	6370	0.15173	-0.16987	No		PTTG1	8376	-0.219244	-0.245785	Yes		TUBB3	2350	0.322974	0.057619	No		HAUS1	2945	0.288519	0.0443205	No								NDC80	8441
						NCAPD3	4800	0.203697	-0.0751455	No		MORF4L2	9768	-0.375728	-0.13744	Yes		CDC6	6378	0.15151	-0.167495	No		HUS1	8433	-0.224793	-0.244324	Yes		PPP2R5B	2360	0.322436	0.0594235	No		SDCCAG8	2987	0.286736	0.0433558	No								CSNK1D	8509
						ITGB3BP	5022	0.19798	-0.0940715	No		CDC42	9774	-0.376478	-0.123364	Yes		KIF2C	6491	0.148314	-0.175471	No		NDC80	8441	-0.225476	-0.238069	Yes		FKBP6	2369	0.32217	0.0613259	No		CDKN2D	3007	0.285677	0.0445643	No								SEC13	8514
						TAOK1	5105	0.195178	-0.0993499	No		DKC1	9776	-0.376672	-0.108891	Yes		MCM2	6550	0.146563	-0.178192	No		PRC1	8489	-0.228941	-0.235604	Yes		BABAM1	2399	0.320369	0.0611101	No		CENPJ	3026	0.284461	0.045859	No								PPP2CA	8517
						KIF20A	5175	0.192846	-0.103381	No		TOP1	9782	-0.377549	-0.0947737	Yes		CDC45	6728	0.140823	-0.192687	No		KATNA1	8497	-0.230083	-0.229208	Yes		PRIM1	2416	0.319563	0.0621894	No		CDC26	3027	0.284285	0.0489393	No								PPP1CC	8624
						PSMB6	5186	0.192503	-0.101608	No		KRAS	9796	-0.379689	-0.0813505	Yes		YWHAQ	6765	0.139516	-0.193395	No		HNRNPU	8648	-0.240736	-0.236411	Yes		FBXL7	2419	0.319428	0.0646697	No		NEK6	3050	0.283003	0.049821	No								CCNB2	8747
						UBB	5256	0.189966	-0.105681	No		CWC15	9817	-0.384205	-0.0684326	Yes		RPA3	6773	0.139403	-0.191265	No		RAD23B	8653	-0.241294	-0.229377	Yes		FKBPL	2432	0.319118	0.0661459	No		SPAST	3084	0.281245	0.0495912	No								EML4	8787
						SKA2	5259	0.189786	-0.103159	No		KDM5B	9842	-0.388112	-0.0557522	Yes		DYNC1I2	6959	0.133692	-0.206687	No		BRCA2	8709	-0.245625	-0.227178	Yes		CDKN2B	2447	0.317923	0.0674118	No		TUBB4B	3106	0.280023	0.0505399	No								NUP160	8807
						CEP250	5328	0.187637	-0.107166	No		TMEM138	9871	-0.392943	-0.0432734	Yes		PSME3	6960	0.133644	-0.203988	No		CCNB2	8747	-0.250111	-0.223087	Yes		PPP2R5D	2455	0.317455	0.0693748	No		RFC5	3151	0.277039	0.0491722	No								NEDD1	8856
						PSMA7	5338	0.187174	-0.105371	No		KPNB1	10041	-0.422617	-0.0433442	Yes		ANAPC4	7001	0.132219	-0.205235	No		GSPT1	8903	-0.268547	-0.229921	Yes		CENPQ	2494	0.31556	0.0682173	No		TFDP1	3210	0.273699	0.0463781	No								XPO1	8918
						TUBB4A	5418	0.184203	-0.110511	No		JMJD1C	10106	-0.434271	-0.0327641	Yes		RFC3	7029	0.131329	-0.205228	No		XPO1	8918	-0.270957	-0.222949	Yes		PLK1	2497	0.315473	0.0706644	No		HAUS5	3340	0.267079	0.0364616	No								PPP2R5E	8964
						DYNLL2	5442	0.183469	-0.110147	No		FXR1	10281	-0.478404	-0.0311629	Yes		RNF8	7081	0.13013	-0.207595	No		MTF2	9009	-0.28033	-0.223091	Yes		RPA2	2508	0.314918	0.0723057	No		PSME2	3379	0.264851	0.0355577	No								PPP2R1B	9027
						CEP78	5451	0.182878	-0.108315	No		DCTN6	10330	-0.498212	-0.0165553	Yes		ANAPC1	7179	-0.130603	-0.214459	No		ILF3	9071	-0.286629	-0.220214	Yes		PSMC5	2517	0.314555	0.0741442	No		SMC2	3427	0.263267	0.0337429	No								MAPRE1	9042
						PSMB8	5490	0.181714	-0.109453	No		TCERG1	10376	-0.556101	0.000582809	Yes		CENPO	7299	-0.138268	-0.223324	No		RAD21	9113	-0.291869	-0.215229	Yes		PSME1	2534	0.314054	0.0751773	No		NDC1	3449	0.262344	0.0345001	No								TUBGCP3	9054
						TUBA4A	5515	0.180778	-0.109226	No								PSMB2	7301	-0.138339	-0.220627	No		SNRPD1	9381	-0.322392	-0.231314	Yes		CDKN2A	2650	0.306886	0.0662354	No		CCNB1	3469	0.261353	0.0354451	No								NUP107	9064
						GORASP1	5575	0.179039	-0.112471	No								RAD1	7314	-0.139124	-0.218993	No		KIF5B	9390	-0.323901	-0.222129	Yes		CDK4	2735	0.301313	0.0603514	No		MAD1L1	3662	0.252761	0.0191172	No								CEP57	9089
						UBE2C	5610	0.177758	-0.113272	No								CLASP1	7315	-0.139173	-0.216181	No		NUP98	9650	-0.358057	-0.236339	Yes		AKT1	2738	0.301027	0.0626773	No		LIN37	3695	0.250856	0.0186575	No								RAD21	9113
						PSMA8	5619	0.1775	-0.111517	No								ERCC6L	7322	-0.140003	-0.213941	No		STIL	9671	-0.361471	-0.227167	Yes		BLZF1	2803	0.297143	0.0587613	No		AAAS	3696	0.250834	0.0213753	No								CKAP5	9123
						CENPK	5684	0.175408	-0.115306	No								NBN	7410	-0.14445	-0.219546	No		CUL5	9770	-0.37596	-0.225145	Yes		MCM5	2810	0.296691	0.0606502	No		CHMP4A	3723	0.249756	0.0214995	No								YWHAE	9194
						PPP2R2D	5705	0.17493	-0.114769	No								KNL1	7472	-0.148882	-0.222514	No		DKC1	9776	-0.376672	-0.214045	Yes		LIN9	2846	0.294905	0.0596197	No		AURKA	3777	0.247255	0.0189154	No								DYNC1H1	9201
						KIF2B	5727	0.173989	-0.114344	No								WEE1	7547	-0.154172	-0.226649	No		TOP1	9782	-0.377549	-0.202917	Yes		CDKN1B	2853	0.294458	0.0614899	No		DHFR	3854	0.24306	0.0140018	No								KNTC1	9214
						MAPK3	5770	0.172252	-0.116012	No								NUP85	7559	-0.155404	-0.224588	No		CHEK1	9836	-0.386636	-0.196185	Yes		PPP2CB	2915	0.290153	0.0578157	No		HAUS4	3875	0.242079	0.0146387	No								HAUS3	9309
						CCP110	5821	0.170432	-0.118493	No								DSN1	7572	-0.156551	-0.222601	No		WRN	9867	-0.392688	-0.187027	Yes		ORC3	2937	0.289116	0.0581388	No		POLD2	3890	0.241278	0.0158627	No								CENPL	9341
						TUBB2A	5891	0.168004	-0.122881	No								YWHAZ	7695	-0.164673	-0.231226	No		PDS5B	9893	-0.396235	-0.177272	Yes		HAUS1	2945	0.288519	0.0598589	No		MCM8	3913	0.240339	0.0162821	No								RANBP2	9371
						MAPK1	5993	0.164459	-0.13047	No								CCNA2	7782	-0.172251	-0.236171	No		DBF4	9969	-0.409509	-0.171979	Yes		SDCCAG8	2987	0.286736	0.0581591	No		CDC7	3934	0.239172	0.0168875	No								PDS5A	9457
						ZWINT	6006	0.164109	-0.129301	No								PSMC3	7815	-0.174561	-0.23578	No		MAPK14	10012	-0.41658	-0.163255	Yes		CDKN2D	3007	0.285677	0.0586536	No		ENSA	3942	0.238781	0.0187795	No								DYNC1LI2	9471
						CDCA5	6245	0.155973	-0.150503	No								UBC	7841	-0.176283	-0.234668	No		KPNB1	10041	-0.422617	-0.152981	Yes		CENPJ	3026	0.284461	0.0592381	No		NCAPH2	4039	0.2347	0.0117893	No								HAUS8	9517
						SGO1	6370	0.15173	-0.160539	No								PSMD13	7893	-0.180588	-0.236016	No		ARID4A	10107	-0.434443	-0.145946	Yes		CDC26	3027	0.284285	0.0616238	No		NEK9	4093	0.23193	0.00903912	No								STAG2	9530
						KIF2C	6491	0.148314	-0.170231	No								CDK2	7949	-0.184942	-0.237668	No		PRPF4B	10119	-0.437231	-0.133567	Yes		NEK6	3050	0.283003	0.0617954	No		CDC25B	4230	0.227604	-0.00200023	No								CENPC	9596
						SFI1	6814	0.138263	-0.199959	No								RHNO1	8035	-0.191651	-0.242124	No		STAG1	10171	-0.446981	-0.124784	Yes		SPAST	3084	0.281245	0.0608506	No		PPP2R1A	4251	0.226742	-0.00152954	No								CLIP1	9612
						DYNC1I2	6959	0.133692	-0.212223	No								ZNF385A	8072	-0.194299	-0.241726	No		CCNT1	10182	-0.448699	-0.111955	Yes		TUBB4B	3106	0.280023	0.0610974	No		CEP63	4254	0.226654	0.000727672	No								NUP98	9650
						PSME3	6960	0.133644	-0.210309	No								CENPA	8134	-0.199312	-0.243675	No		PAFAH1B1	10188	-0.45055	-0.0985818	Yes		RFC5	3151	0.277039	0.0590157	No		PKMYT1	4374	0.221169	-0.00869322	No								CEP152	9753
						ANAPC4	7001	0.132219	-0.212353	No								ANAPC7	8239	-0.209258	-0.249636	No		CDC27	10194	-0.451108	-0.0851916	Yes		TFDP1	3210	0.273699	0.0555038	No		NSL1	4415	0.219939	-0.0102823	No								WAPL	9824
						TUBA4B	7113	0.129022	-0.221435	No								PSMB1	8248	-0.209916	-0.24618	No		SRSF10	10211	-0.456028	-0.0727212	Yes		UBE2V2	3285	0.270013	0.0503586	No		CEP41	4432	0.21885	-0.00949997	No								NUP133	9834
						ANAPC1	7179	-0.130603	-0.225965	No								PSMA6	8395	-0.221214	-0.256014	Yes		EWSR1	10225	-0.461209	-0.0597993	Yes		HAUS5	3340	0.267079	0.0471918	No		PCNA	4461	0.217308	-0.00992594	No								AHCTF1	9844
						NCAPG	7213	-0.132567	-0.227315	No								HUS1	8433	-0.224793	-0.255098	Yes		ATRX	10228	-0.461948	-0.0457834	Yes		PSME2	3379	0.264851	0.0456087	No		INCENP	4519	0.214599	-0.0132611	No								PDS5B	9893
						LMNB1	7280	-0.136771	-0.231854	No								NDC80	8441	-0.225476	-0.251229	Yes		HNRNPD	10236	-0.464086	-0.0321887	Yes		TEN1	3399	0.264311	0.045924	No		GINS3	4537	0.213589	-0.012635	No								AKAP9	9981
						CENPO	7299	-0.138268	-0.231646	No								PSMD3	8468	-0.22745	-0.249181	Yes		CUL3	10328	-0.496346	-0.0257823	Yes		SMC2	3427	0.263267	0.0454292	No		PSMB3	4644	0.209972	-0.0208863	No								HAUS6	9983
						PSMB2	7301	-0.138339	-0.229762	No								BRIP1	8487	-0.228748	-0.246324	Yes		SFPQ	10331	-0.501073	-0.0105629	Yes		NDC1	3449	0.262344	0.0455276	No		TUBA1B	4671	0.208985	-0.0212038	No								PPP2R5C	10019
						PLK4	7310	-0.138679	-0.228563	No								PSMC4	8499	-0.230182	-0.242752	Yes		YTHDC1	10332	-0.501659	0.00486943	Yes		CCNB1	3469	0.261353	0.045818	No		CDC25C	4718	0.206635	-0.0235329	No								SMC3	10142
						CLASP1	7315	-0.139173	-0.226963	No								SEC13	8514	-0.23104	-0.239456	Yes								CLSPN	3511	0.259836	0.0438924	No		NUP43	4749	0.205616	-0.0242842	No								STAG1	10171
						ERCC6L	7322	-0.140003	-0.225548	No								PPP2CA	8517	-0.231241	-0.234981	Yes								MAD1L1	3662	0.252761	0.030991	No		NCAPD2	4778	0.204634	-0.0248475	No								PAFAH1B1	10188
						RAN	7419	-0.145053	-0.232923	No								PSMA3	8532	-0.23294	-0.231647	Yes								LIN37	3695	0.250856	0.0298914	No		NCAPD3	4800	0.203697	-0.0247258	No								SEH1L	10193
						KNL1	7472	-0.148882	-0.23591	No								PSMD1	8568	-0.235273	-0.230324	Yes								AAAS	3696	0.250834	0.0319963	No		ITGB3BP	5022	0.19798	-0.0445271	No								PCM1	10231
						CNEP1R1	7494	-0.150188	-0.235826	No								PPP1CC	8624	-0.238967	-0.230884	Yes								CHMP4A	3723	0.249756	0.0314884	No		TAOK1	5105	0.195178	-0.0505553	No								CDK5RAP2	10276
						NUP85	7559	-0.155404	-0.239902	No								PSMA2	8643	-0.24033	-0.227793	Yes								AURKA	3777	0.247255	0.0282554	No		KIF20A	5175	0.192846	-0.0553178	No								CLASP2	10293
						DSN1	7572	-0.156551	-0.238841	No								TOPBP1	8692	-0.244497	-0.227556	Yes								DHFR	3854	0.24306	0.0226837	No		PSMB6	5186	0.192503	-0.0542251	No
						TPR	7586	-0.157687	-0.237861	No								BRCC3	8736	-0.248758	-0.226744	Yes								HAUS4	3875	0.242079	0.0227122	No		MCM7	5205	0.191895	-0.0539333	No
						TUBGCP5	7697	-0.164824	-0.246332	No								CCNB2	8747	-0.250111	-0.222671	Yes								POLD2	3890	0.241278	0.0233349	No		HSP90AB1	5227	0.191018	-0.053949	No
						PSMC3	7815	-0.174561	-0.255352	No								NUP160	8807	-0.256745	-0.223265	Yes								MCM8	3913	0.240339	0.0231485	No		RBBP4	5232	0.190881	-0.052278	No
						UBC	7841	-0.176283	-0.255288	No								XPO1	8918	-0.270957	-0.228567	Yes								CDC7	3934	0.239172	0.0231526	No		UBB	5256	0.189966	-0.0525038	No
						HAUS2	7869	-0.178514	-0.255389	No								PPP2R5E	8964	-0.275767	-0.227405	Yes								ENSA	3942	0.238781	0.0244554	No		SKA2	5259	0.189786	-0.050646	No
						PSMD13	7893	-0.180588	-0.255067	No								PPP2R1B	9027	-0.282813	-0.227766	Yes								NCAPH2	4039	0.2347	0.0168105	No		CEP250	5328	0.187637	-0.0553657	No
						CENPA	8134	-0.199312	-0.275845	No								MAPRE1	9042	-0.284292	-0.223395	Yes								NEK9	4093	0.23193	0.0134489	No		PSMA7	5338	0.187174	-0.0542314	No
						CHMP2B	8199	-0.205435	-0.279204	No								NUP107	9064	-0.285686	-0.219681	Yes								CDC25B	4230	0.227604	0.00173851	No		CCND3	5376	0.185631	-0.0558943	No
						ANAPC7	8239	-0.209258	-0.280046	No								YWHAH	9070	-0.286445	-0.214385	Yes								PPP2R1A	4251	0.226742	0.00163832	No		TUBB4A	5418	0.184203	-0.0579699	No
						PSMB1	8248	-0.209916	-0.277826	No								RNF168	9082	-0.288266	-0.20964	Yes								CEP63	4254	0.226654	0.00334008	No		DYNLL2	5442	0.183469	-0.058266	No
						PTTG1	8376	-0.219244	-0.287191	Yes								BLM	9108	-0.291326	-0.206204	Yes								RAD9B	4329	0.22286	-0.00220081	No		CEP78	5451	0.182878	-0.057079	No
						ANKLE2	8393	-0.221168	-0.285598	Yes								CKAP5	9123	-0.29325	-0.201652	Yes								PKMYT1	4374	0.221169	-0.00475139	No		PSMB8	5490	0.181714	-0.0588837	No
						PSMA6	8395	-0.221214	-0.282526	Yes								UBE2N	9130	-0.293649	-0.196308	Yes								NSL1	4415	0.219939	-0.00691169	No		TUBA4A	5515	0.180778	-0.0593082	No
						NDC80	8441	-0.225476	-0.283727	Yes								PSMA1	9183	-0.298922	-0.195364	Yes								CEP41	4432	0.21885	-0.00667752	No		CCNA1	5564	0.179243	-0.0621327	No
						PSMD3	8468	-0.22745	-0.283029	Yes								YWHAE	9194	-0.300156	-0.19028	Yes								PCNA	4461	0.217308	-0.00765809	No		GORASP1	5575	0.179039	-0.0611859	No
						PSMC4	8499	-0.230182	-0.282685	Yes								DYNC1H1	9201	-0.301219	-0.184783	Yes								PCBP4	4515	0.214679	-0.0111645	No		UBE2C	5610	0.177758	-0.0626362	No
						CSNK1D	8509	-0.230952	-0.280262	Yes								KNTC1	9214	-0.302429	-0.17985	Yes								INCENP	4519	0.214599	-0.00966403	No		PSMA8	5619	0.1775	-0.0615074	No
						SEC13	8514	-0.23104	-0.277345	Yes								ANAPC10	9264	-0.307639	-0.178436	Yes								GINS3	4537	0.213589	-0.00957416	No		LIN54	5663	0.17617	-0.0638687	No
						PPP2CA	8517	-0.231241	-0.274229	Yes								ORC1	9273	-0.309045	-0.172977	Yes								RMI1	4643	0.209975	-0.0183278	No		E2F1	5681	0.175582	-0.0636544	No
						PSMA3	8532	-0.23294	-0.27227	Yes								MDM2	9290	-0.311507	-0.168252	Yes								PSMB3	4644	0.209972	-0.0165658	No		CENPK	5684	0.175408	-0.0619525	No
						PSMD1	8568	-0.235273	-0.272346	Yes								CENPL	9341	-0.317013	-0.166746	Yes								TUBA1B	4671	0.208985	-0.0174159	No		PPP2R2D	5705	0.17493	-0.0620432	No
						CHMP7	8609	-0.23789	-0.272876	Yes								RANBP2	9371	-0.321608	-0.163091	Yes								CDC25C	4718	0.206635	-0.0202887	No		KIF2B	5727	0.173989	-0.0622434	No
						PPP1CC	8624	-0.238967	-0.270831	Yes								PHF20	9379	-0.322345	-0.157265	Yes								NUP43	4749	0.205616	-0.0215677	No		POLE2	5746	0.173209	-0.0621541	No
						PSMA2	8643	-0.24033	-0.26916	Yes								UBE2E1	9429	-0.329553	-0.155408	Yes								NCAPD2	4778	0.204634	-0.0226547	No		MAPK3	5770	0.172252	-0.0625718	No
						CCNB2	8747	-0.250111	-0.275719	Yes								DYNC1LI2	9471	-0.334063	-0.152677	Yes								NCAPD3	4800	0.203697	-0.0230484	No		CCP110	5821	0.170432	-0.0656904	No
						EML4	8787	-0.253814	-0.275923	Yes								PSMD2	9493	-0.336812	-0.14793	Yes								ITGB3BP	5022	0.19798	-0.0435202	No		TUBB2A	5891	0.168004	-0.070722	No
						RAB2A	8794	-0.255141	-0.272858	Yes								PSMB4	9580	-0.349321	-0.149299	Yes								SUN1	5053	0.197011	-0.0448714	No		MAPK1	5993	0.164459	-0.0789699	No
						NUP160	8807	-0.256745	-0.270361	Yes								CENPC	9596	-0.351712	-0.143664	Yes								CHEK2	5057	0.196953	-0.043519	No		ZWINT	6006	0.164109	-0.0783834	No
						NEDD1	8856	-0.263046	-0.271319	Yes								CLIP1	9612	-0.353256	-0.137998	Yes								TAOK1	5105	0.195178	-0.0465882	No		MCM4	6029	0.163211	-0.0787997	No
						NUP58	8907	-0.269074	-0.272388	Yes								NUP98	9650	-0.358057	-0.134389	Yes								KIF20A	5175	0.192846	-0.0518802	No		GINS4	6099	0.160952	-0.0839078	No
						XPO1	8918	-0.270957	-0.26949	Yes								NUP133	9834	-0.386563	-0.144508	Yes								PSMB6	5186	0.192503	-0.0512662	No		CDT1	6164	0.158883	-0.0885418	No
						PPP2R5E	8964	-0.275767	-0.26997	Yes								CHEK1	9836	-0.386636	-0.136796	Yes								MCM7	5205	0.191895	-0.0514585	No		E2F6	6184	0.15829	-0.0887135	No
						PPP2R1B	9027	-0.282813	-0.272023	Yes								AHCTF1	9844	-0.388333	-0.129637	Yes								HSP90AB1	5227	0.191018	-0.0519587	No		CDCA5	6245	0.155973	-0.0929818	No
						MAPRE1	9042	-0.284292	-0.269329	Yes								CDC23	9854	-0.390327	-0.122635	Yes								RBBP4	5232	0.190881	-0.0507574	No		HMMR	6364	0.151842	-0.103055	No
						TUBGCP3	9054	-0.284968	-0.266329	Yes								WRN	9867	-0.392688	-0.115878	Yes								UBB	5256	0.189966	-0.0514667	No		SGO1	6370	0.15173	-0.101907	No
						POM121C	9058	-0.285289	-0.262537	Yes								PSMD7	9943	-0.404186	-0.11506	Yes								SKA2	5259	0.189786	-0.0500743	No		CDC6	6378	0.15151	-0.100961	No
						NUP107	9064	-0.285686	-0.258936	Yes								DBF4	9969	-0.409509	-0.109237	Yes								CEP250	5328	0.187637	-0.0553099	No		KIF2C	6491	0.148314	-0.110476	No
						CEP57	9089	-0.289564	-0.25715	Yes								PSME4	9986	-0.41203	-0.102482	Yes								PSMA7	5338	0.187174	-0.0546405	No		POLE	6518	0.147639	-0.111458	No
						RAD21	9113	-0.291869	-0.255233	Yes								PSMD11	10004	-0.41577	-0.0957488	Yes								CCND3	5376	0.185631	-0.0567883	No		MCM2	6550	0.146563	-0.112948	No
						CKAP5	9123	-0.29325	-0.251918	Yes								PPP2R5C	10019	-0.418376	-0.0886691	Yes								TUBB4A	5418	0.184203	-0.0593486	No		HDAC1	6646	0.143525	-0.120827	No
						PSMA1	9183	-0.298922	-0.253445	Yes								UIMC1	10054	-0.424519	-0.0834246	Yes								DYNLL2	5442	0.183469	-0.0601124	No		CDC45	6728	0.140823	-0.127345	No
						YWHAE	9194	-0.300156	-0.250129	Yes								ATR	10113	-0.436426	-0.0802906	Yes								CEP78	5451	0.182878	-0.0593789	No		RPA3	6773	0.139403	-0.130204	No
						DYNC1H1	9201	-0.301219	-0.246404	Yes								PSMD5	10130	-0.439767	-0.0729748	Yes								RBBP8	5458	0.182673	-0.0584468	No		SFI1	6814	0.138263	-0.132678	No
						KNTC1	9214	-0.302429	-0.243253	Yes								PAFAH1B1	10188	-0.45055	-0.0694576	Yes								PSMB8	5490	0.181714	-0.0600266	No		POLA1	6901	0.135402	-0.139751	No
						PPP2R2A	9217	-0.302778	-0.239111	Yes								SEH1L	10193	-0.451071	-0.0607378	Yes								TUBA4A	5515	0.180778	-0.0609131	No		GINS1	6945	0.134042	-0.142569	No
						ANAPC10	9264	-0.307639	-0.239233	Yes								CDC27	10194	-0.451108	-0.0516255	Yes								CCNA1	5564	0.179243	-0.0642161	No		DYNC1I2	6959	0.133692	-0.142411	No
						PHF8	9265	-0.307676	-0.234825	Yes								PSMD6	10207	-0.453881	-0.0436327	Yes								GORASP1	5575	0.179039	-0.0637151	No		PSME3	6960	0.133644	-0.140963	No
						HAUS3	9309	-0.31285	-0.234577	Yes								PSMC1	10272	-0.475832	-0.0402905	Yes								UBE2C	5610	0.177758	-0.0656285	No		ANAPC4	7001	0.132219	-0.143503	No
						CENPL	9341	-0.317013	-0.233087	Yes								PSMC2	10289	-0.480564	-0.0321506	Yes								PSMA8	5619	0.1775	-0.0649401	No		RFC3	7029	0.131329	-0.144761	No
						GORASP2	9355	-0.319005	-0.229797	Yes								CLASP2	10293	-0.481426	-0.0227197	Yes								LIN54	5663	0.17617	-0.0677682	No		TUBA4B	7113	0.129022	-0.151606	No
						RANBP2	9371	-0.321608	-0.226666	Yes								PSMD12	10318	-0.490516	-0.0151624	Yes								E2F1	5681	0.175582	-0.0679973	No		E2F3	7132	0.128396	-0.152002	No
						VPS4A	9426	-0.328996	-0.22727	Yes								MDM4	10353	-0.513049	-0.0081296	Yes								CENPK	5684	0.175408	-0.0667255	No		ANAPC1	7179	-0.130603	-0.155155	No
						UBE2E1	9429	-0.329553	-0.222745	Yes								PSMC6	10371	-0.538252	0.00107767	Yes								PPP2R2D	5705	0.17493	-0.0672606	No		NCAPG	7213	-0.132567	-0.156995	No
						NUP188	9431	-0.32984	-0.218117	Yes																				KIF2B	5727	0.173989	-0.0679036	No		TFDP2	7233	-0.133598	-0.157435	No
						PDS5A	9457	-0.332722	-0.215812	Yes																				POLE2	5746	0.173209	-0.0682527	No		LMNB1	7280	-0.136771	-0.160521	No
						DYNC1LI2	9471	-0.334063	-0.212306	Yes																				MAPK3	5770	0.172252	-0.0691107	No		CENPO	7299	-0.138268	-0.16081	No
						PSMD2	9493	-0.336812	-0.209548	Yes																				CCP110	5821	0.170432	-0.0726879	No		PSMB2	7301	-0.138339	-0.159411	No
						HAUS8	9517	-0.34051	-0.206934	Yes																				RAD51C	5830	0.170211	-0.0720607	No		PLK4	7310	-0.138679	-0.158702	No
						VRK1	9526	-0.341607	-0.202827	Yes																				TUBB2A	5891	0.168004	-0.0766599	No		CLASP1	7315	-0.139173	-0.157592	No
						STAG2	9530	-0.342152	-0.19822	Yes																				POLR2H	5920	0.166853	-0.0780639	No		ERCC6L	7322	-0.140003	-0.156671	No
						PSMB4	9580	-0.349321	-0.19804	Yes																				MAPK1	5993	0.164459	-0.0838945	No		RAN	7419	-0.145053	-0.164632	No
						CENPC	9596	-0.351712	-0.194478	Yes																				ZWINT	6006	0.164109	-0.0837192	No		KNL1	7472	-0.148882	-0.168183	No
						MCPH1	9608	-0.352806	-0.190506	Yes																				MCM4	6029	0.163211	-0.0845528	No		CNEP1R1	7494	-0.150188	-0.168641	No
						RAE1	9611	-0.353124	-0.185644	Yes																				DSCC1	6059	0.162242	-0.0860956	No		WEE1	7547	-0.154172	-0.172134	No
						CLIP1	9612	-0.353256	-0.180582	Yes																				BRCA1	6091	0.161277	-0.0878469	No		PPP1CB	7548	-0.154574	-0.170459	No
						MASTL	9629	-0.35518	-0.177069	Yes																				GINS4	6099	0.160952	-0.0871972	No		NUP85	7559	-0.155404	-0.169769	No
						NUP98	9650	-0.358057	-0.173908	Yes																				RMI2	6135	0.159834	-0.0893612	No		DSN1	7572	-0.156551	-0.169264	No
						CEP152	9753	-0.37469	-0.178584	Yes																				CDT1	6164	0.158883	-0.090832	No		CDK11B	7575	-0.156655	-0.167765	No
						UBE2I	9783	-0.377844	-0.176026	Yes																				E2F6	6184	0.15829	-0.0914065	No		TPR	7586	-0.157687	-0.16705	No
						NUP205	9806	-0.381014	-0.172733	Yes																				CDCA5	6245	0.155973	-0.0961066	No		MNAT1	7597	-0.158351	-0.166327	No
						WAPL	9824	-0.385003	-0.168891	Yes																				HMMR	6364	0.151842	-0.10665	No		TUBGCP5	7697	-0.164824	-0.174372	No
						NUP133	9834	-0.386563	-0.164238	Yes																				SGO1	6370	0.15173	-0.105878	No		AKT2	7728	-0.167186	-0.17554	No
						AHCTF1	9844	-0.388333	-0.159561	Yes																				CDC6	6378	0.15151	-0.105307	No		CCNA2	7782	-0.172251	-0.178937	No
						NUP153	9846	-0.388932	-0.154086	Yes																				KIF2C	6491	0.148314	-0.115279	No		PSMC3	7815	-0.174561	-0.180223	No
						CDC23	9854	-0.390327	-0.149183	Yes																				POLE	6518	0.147639	-0.116644	No		UBC	7841	-0.176283	-0.180796	No
						PDS5B	9893	-0.396235	-0.147248	Yes																				MCM2	6550	0.146563	-0.118519	No		HAUS2	7869	-0.178514	-0.181543	No
						LEMD2	9897	-0.396774	-0.141858	Yes																				HDAC1	6646	0.143525	-0.126829	No		PSMD13	7893	-0.180588	-0.18187	No
						NUP214	9907	-0.398092	-0.137041	Yes																				TERT	6688	0.142297	-0.129741	No		CDK2	7949	-0.184942	-0.185328	No
						RAB1A	9942	-0.403977	-0.134601	Yes																				CDC45	6728	0.140823	-0.132465	No		CDC14A	8016	-0.190596	-0.189817	No
						PSMD7	9943	-0.404186	-0.12881	Yes																				YWHAQ	6765	0.139516	-0.1349	No		CENPA	8134	-0.199312	-0.199276	No
						AKAP9	9981	-0.411006	-0.126564	Yes																				RPA3	6773	0.139403	-0.134431	No		CHMP2B	8199	-0.205435	-0.203406	No
						HAUS6	9983	-0.411205	-0.120771	Yes																				SFI1	6814	0.138263	-0.137276	No		PPP1R12A	8231	-0.208286	-0.204227	No
						PSME4	9986	-0.41203	-0.115064	Yes																				PIF1	6900	0.135403	-0.144653	No		ANAPC7	8239	-0.209258	-0.202655	No
						PSMD11	10004	-0.41577	-0.110781	Yes																				POLA1	6901	0.135402	-0.143517	No		PSMB1	8248	-0.209916	-0.201175	No
						NUP88	10017	-0.418234	-0.10597	Yes																				GINS1	6945	0.134042	-0.146698	No		PTTG1	8376	-0.219244	-0.211411	Yes
						PPP2R5C	10019	-0.418376	-0.100074	Yes																				DYNC1I2	6959	0.133692	-0.146878	No		ANKLE2	8393	-0.221168	-0.210604	Yes
						KPNB1	10041	-0.422617	-0.0960871	Yes																				PSME3	6960	0.133644	-0.145757	No		PSMA6	8395	-0.221214	-0.208306	Yes
						ARPP19	10077	-0.428403	-0.0933955	Yes																				ANAPC4	7001	0.132219	-0.148653	No		NDC80	8441	-0.225476	-0.210332	Yes
						PSMD5	10130	-0.439767	-0.0922152	Yes																				RFC3	7029	0.131329	-0.150255	No		PSMD3	8468	-0.22745	-0.210449	Yes
						SMC3	10142	-0.44237	-0.0869601	Yes																				RNF8	7081	0.13013	-0.154271	No		PSMC4	8499	-0.230182	-0.210935	Yes
						STAG1	10171	-0.446981	-0.0833131	Yes																				SYCE3	7099	0.129563	-0.154886	No		CSNK1D	8509	-0.230952	-0.209326	Yes
						NUP155	10178	-0.447827	-0.0774875	Yes																				TUBA4B	7113	0.129022	-0.155105	No		SEC13	8514	-0.23104	-0.20722	Yes
						PAFAH1B1	10188	-0.45055	-0.0719183	Yes																				E2F3	7132	0.128396	-0.15583	No		PPP2CA	8517	-0.231241	-0.204913	Yes
						SEH1L	10193	-0.451071	-0.0658492	Yes																				ANAPC1	7179	-0.130603	-0.159341	No		PSMA3	8532	-0.23294	-0.203779	Yes
						CDC27	10194	-0.451108	-0.0593858	Yes																				NCAPG	7213	-0.132567	-0.161534	No		PSMD1	8568	-0.235273	-0.204706	Yes
						PSMD6	10207	-0.453881	-0.0540643	Yes																				TFDP2	7233	-0.133598	-0.162315	No		CHMP7	8609	-0.23789	-0.2061	Yes
						PCM1	10231	-0.462876	-0.0496971	Yes																				LMNB1	7280	-0.136771	-0.165775	No		CCNH	8623	-0.238964	-0.204802	Yes
						PSMC1	10272	-0.475832	-0.0468183	Yes																				CENPO	7299	-0.138268	-0.166417	No		PPP1CC	8624	-0.238967	-0.202213	Yes
						CDK5RAP2	10276	-0.477882	-0.0402666	Yes																				PSMB2	7301	-0.138339	-0.165356	No		PSMA2	8643	-0.24033	-0.201396	Yes
						PSMC2	10289	-0.480564	-0.0345628	Yes																				PLK4	7310	-0.138679	-0.164994	No		CCNB2	8747	-0.250111	-0.208915	Yes
						CLASP2	10293	-0.481426	-0.0279604	Yes																				RAD1	7314	-0.139124	-0.164127	No		EML4	8787	-0.253814	-0.210037	Yes
						NUP54	10311	-0.488276	-0.0226384	Yes																				CLASP1	7315	-0.139173	-0.162959	No		RAB2A	8794	-0.255141	-0.207869	Yes
						PSMD12	10318	-0.490516	-0.0162012	Yes																				ERCC6L	7322	-0.140003	-0.162385	No		NUP160	8807	-0.256745	-0.206279	Yes
						NIPBL	10336	-0.50389	-0.0106555	Yes																				NBN	7410	-0.14445	-0.169885	No		NEDD1	8856	-0.263046	-0.208195	Yes
						IST1	10343	-0.507821	-0.00397031	Yes																				RAN	7419	-0.145053	-0.169469	No		NUP58	8907	-0.269074	-0.210245	Yes
						PSMC6	10371	-0.538252	0.00108296	Yes																				KNL1	7472	-0.148882	-0.173428	No		XPO1	8918	-0.270957	-0.208302	Yes
																														CNEP1R1	7494	-0.150188	-0.174271	No		PTK6	8948	-0.273762	-0.208216	Yes
																														WEE1	7547	-0.154172	-0.178185	No		PPP2R5E	8964	-0.275767	-0.206717	Yes
																														PPP1CB	7548	-0.154574	-0.176887	No		LIN52	8986	-0.278066	-0.20579	Yes
																														ANKRD28	7556	-0.155107	-0.176287	No		PPP2R1B	9027	-0.282813	-0.206698	Yes
																														NUP85	7559	-0.155404	-0.175183	No		MAPRE1	9042	-0.284292	-0.205008	Yes
																														DSN1	7572	-0.156551	-0.175071	No		TUBGCP3	9054	-0.284968	-0.203012	Yes
																														CDK11B	7575	-0.156655	-0.173957	No		POM121C	9058	-0.285289	-0.200219	Yes
																														TPR	7586	-0.157687	-0.173635	No		NUP107	9064	-0.285686	-0.19762	Yes
																														MNAT1	7597	-0.158351	-0.173308	No		CEP57	9089	-0.289564	-0.196866	Yes
																														YWHAZ	7695	-0.164673	-0.18164	No		RAD21	9113	-0.291869	-0.195988	Yes
																														TUBGCP5	7697	-0.164824	-0.180357	No		CKAP5	9123	-0.29325	-0.193704	Yes
																														AKT2	7728	-0.167186	-0.181959	No		PSMA1	9183	-0.298922	-0.196324	Yes
																														MLH3	7755	-0.169835	-0.183137	No		YWHAE	9194	-0.300156	-0.194065	Yes
																														CCNA2	7782	-0.172251	-0.184296	No		DYNC1H1	9201	-0.301219	-0.191397	Yes
																														PSMC3	7815	-0.174561	-0.186036	No		PPME1	9209	-0.301927	-0.188821	Yes
																														UBC	7841	-0.176283	-0.18706	No		KNTC1	9214	-0.302429	-0.185941	Yes
																														HAUS2	7869	-0.178514	-0.188266	No		PPP2R2A	9217	-0.302778	-0.182859	Yes
																														PSMD13	7893	-0.180588	-0.189054	No		ANAPC10	9264	-0.307639	-0.184094	Yes
																														CDK2	7949	-0.184942	-0.19301	No		PHF8	9265	-0.307676	-0.18076	Yes
																														CDC14A	8016	-0.190596	-0.198021	No		ORC1	9273	-0.309045	-0.178107	Yes
																														RHNO1	8035	-0.191651	-0.198215	No		HAUS3	9309	-0.31285	-0.178193	Yes
																														ZNF385A	8072	-0.194299	-0.20019	No		CENPL	9341	-0.317013	-0.177836	Yes
																														SYCP3	8083	-0.195406	-0.199552	No		GORASP2	9355	-0.319005	-0.175671	Yes
																														RAD51	8131	-0.198912	-0.202589	No		RANBP2	9371	-0.321608	-0.173676	Yes
																														CENPA	8134	-0.199312	-0.201117	No		VPS4A	9426	-0.328996	-0.175473	Yes
																														CHMP2B	8199	-0.205435	-0.205803	No		UBE2E1	9429	-0.329553	-0.172101	Yes
																														PPP1R12A	8231	-0.208286	-0.207159	No		NUP188	9431	-0.32984	-0.168627	Yes
																														ANAPC7	8239	-0.209258	-0.206104	No		PDS5A	9457	-0.332722	-0.167504	Yes
																														PSMB1	8248	-0.209916	-0.205144	No		DYNC1LI2	9471	-0.334063	-0.165176	Yes
																														PTTG1	8376	-0.219244	-0.216023	Yes		PSMD2	9493	-0.336812	-0.163612	Yes
																														ANKLE2	8393	-0.221168	-0.21577	Yes		HAUS8	9517	-0.34051	-0.162206	Yes
																														PSMA6	8395	-0.221214	-0.214013	Yes		VRK1	9526	-0.341607	-0.159299	Yes
																														HUS1	8433	-0.224793	-0.215832	Yes		STAG2	9530	-0.342152	-0.15589	Yes
																														NDC80	8441	-0.225476	-0.214641	Yes		POLE3	9557	-0.346434	-0.154718	Yes
																														PSMD3	8468	-0.22745	-0.215336	Yes		PSMB4	9580	-0.349321	-0.153118	Yes
																														BRIP1	8487	-0.228748	-0.21522	Yes		CENPC	9596	-0.351712	-0.150797	Yes
																														PSMC4	8499	-0.230182	-0.21439	Yes		BTRC	9606	-0.352648	-0.147869	Yes
																														CSNK1D	8509	-0.230952	-0.213353	Yes		MCPH1	9608	-0.352806	-0.144146	Yes
																														SEC13	8514	-0.23104	-0.211814	Yes		RAE1	9611	-0.353124	-0.140518	Yes
																														PPP2CA	8517	-0.231241	-0.210074	Yes		CLIP1	9612	-0.353256	-0.136691	Yes
																														NPM1	8529	-0.232754	-0.209223	Yes		MASTL	9629	-0.35518	-0.134431	Yes
																														PSMA3	8532	-0.23294	-0.207468	Yes		NUP98	9650	-0.358057	-0.132538	Yes
																														POLR2C	8537	-0.233517	-0.205909	Yes		CDK7	9672	-0.361695	-0.130704	Yes
																														PSMD1	8568	-0.235273	-0.206939	Yes		CEP152	9753	-0.37469	-0.134589	Yes
																														CHMP7	8609	-0.23789	-0.208949	Yes		UBE2I	9783	-0.377844	-0.133375	Yes
																														CCNH	8623	-0.238964	-0.208245	Yes		NUP205	9806	-0.381014	-0.131431	Yes
																														PPP1CC	8624	-0.238967	-0.20624	Yes		WAPL	9824	-0.385003	-0.128948	Yes
																														PSMA2	8643	-0.24033	-0.206026	Yes		NUP133	9834	-0.386563	-0.125653	Yes
																														PPP6C	8686	-0.244068	-0.208184	Yes		AHCTF1	9844	-0.388333	-0.122339	Yes
																														TERF2IP	8690	-0.244402	-0.206433	Yes		NUP153	9846	-0.388932	-0.118224	Yes
																														TOPBP1	8692	-0.244497	-0.204482	Yes		CDC23	9854	-0.390327	-0.11469	Yes
																														PPP6R3	8702	-0.245064	-0.203327	Yes		PDS5B	9893	-0.396235	-0.11417	Yes
																														BRCA2	8709	-0.245625	-0.201866	Yes		LEMD2	9897	-0.396774	-0.110169	Yes
																														BRCC3	8736	-0.248758	-0.202383	Yes		NUP214	9907	-0.398092	-0.10675	Yes
																														CCNB2	8747	-0.250111	-0.201285	Yes		RAB1A	9942	-0.403977	-0.105749	Yes
																														EML4	8787	-0.253814	-0.203061	Yes		PSMD7	9943	-0.404186	-0.101369	Yes
																														RAB2A	8794	-0.255141	-0.201521	Yes		LYN	9959	-0.407356	-0.0984453	Yes
																														NUP160	8807	-0.256745	-0.200568	Yes		DBF4	9969	-0.409509	-0.0949019	Yes
																														NEDD1	8856	-0.263046	-0.203168	Yes		AKAP9	9981	-0.411006	-0.091541	Yes
																														NUP58	8907	-0.269074	-0.205917	Yes		HAUS6	9983	-0.411205	-0.0871848	Yes
																														XPO1	8918	-0.270957	-0.204645	Yes		PSME4	9986	-0.41203	-0.0829191	Yes
																														RSF1	8921	-0.271114	-0.20257	Yes		PSMD11	10004	-0.41577	-0.0801023	Yes
																														PTK6	8948	-0.273762	-0.202877	Yes		NUP88	10017	-0.418234	-0.0767624	Yes
																														PPP2R5E	8964	-0.275767	-0.202065	Yes		PPP2R5C	10019	-0.418376	-0.0723285	Yes
																														LIN52	8986	-0.278066	-0.201834	Yes		KPNB1	10041	-0.422617	-0.0698348	Yes
																														PPP2R1B	9027	-0.282813	-0.203467	Yes		ARPP19	10077	-0.428403	-0.0686687	Yes
																														POLR2K	9033	-0.283355	-0.20159	Yes		PSMD5	10130	-0.439767	-0.0690676	Yes
																														MAPRE1	9042	-0.284292	-0.200005	Yes		SMC3	10142	-0.44237	-0.0653668	Yes
																														TUBGCP3	9054	-0.284968	-0.198715	Yes		STAG1	10171	-0.446981	-0.0633043	Yes
																														POM121C	9058	-0.285289	-0.196622	Yes		NUP155	10178	-0.447827	-0.0590478	Yes
																														NUP107	9064	-0.285686	-0.194725	Yes		PAFAH1B1	10188	-0.45055	-0.0550598	Yes
																														YWHAH	9070	-0.286445	-0.192822	Yes		SEH1L	10193	-0.451071	-0.0505696	Yes
																														RNF168	9082	-0.288266	-0.191504	Yes		CDC27	10194	-0.451108	-0.0456818	Yes
																														CEP57	9089	-0.289564	-0.189675	Yes		PSMD6	10207	-0.453881	-0.0419556	Yes
																														BLM	9108	-0.291326	-0.189033	Yes		PCM1	10231	-0.462876	-0.0392243	Yes
																														RAD21	9113	-0.291869	-0.186985	Yes		RFC1	10252	-0.467945	-0.0361402	Yes
																														CKAP5	9123	-0.29325	-0.185425	Yes		PSMC1	10272	-0.475832	-0.0328713	Yes
																														UBE2N	9130	-0.293649	-0.183562	Yes		CDK5RAP2	10276	-0.477882	-0.0279913	Yes
																														PSMA1	9183	-0.298922	-0.186261	Yes		PSMC2	10289	-0.480564	-0.023976	Yes
																														YWHAE	9194	-0.300156	-0.184744	Yes		CLASP2	10293	-0.481426	-0.0190576	Yes
																														DYNC1H1	9201	-0.301219	-0.182817	Yes		NUP54	10311	-0.488276	-0.0154552	Yes
																														PPME1	9209	-0.301927	-0.180984	Yes		PSMD12	10318	-0.490516	-0.0107363	Yes
																														KNTC1	9214	-0.302429	-0.178847	Yes		NIPBL	10336	-0.50389	-0.00696474	Yes
																														PPP2R2A	9217	-0.302778	-0.176506	Yes		IST1	10343	-0.507821	-0.00205827	Yes
																														ANAPC10	9264	-0.307639	-0.178531	Yes		PSMC6	10371	-0.538252	0.00109252	Yes
																														PHF8	9265	-0.307676	-0.175949	Yes
																														ORC1	9273	-0.309045	-0.174057	Yes
																														MDM2	9290	-0.311507	-0.173045	Yes
																														HAUS3	9309	-0.31285	-0.172222	Yes
																														CENPL	9341	-0.317013	-0.172667	Yes
																														SMARCA5	9347	-0.317655	-0.170502	Yes
																														GORASP2	9355	-0.319005	-0.168526	Yes
																														RANBP2	9371	-0.321608	-0.167329	Yes
																														REC8	9372	-0.321665	-0.16463	Yes
																														PHF20	9379	-0.322345	-0.162525	Yes
																														VPS4A	9426	-0.328996	-0.164371	Yes
																														UBE2E1	9429	-0.329553	-0.161806	Yes
																														NUP188	9431	-0.32984	-0.159138	Yes
																														PDS5A	9457	-0.332722	-0.15885	Yes
																														DYNC1LI2	9471	-0.334063	-0.157348	Yes
																														PSMD2	9493	-0.336812	-0.156625	Yes
																														SYCE2	9510	-0.339157	-0.155381	Yes
																														HAUS8	9517	-0.34051	-0.153125	Yes
																														VRK1	9526	-0.341607	-0.151059	Yes
																														STAG2	9530	-0.342152	-0.148488	Yes
																														POLE3	9557	-0.346434	-0.148185	Yes
																														PSMB4	9580	-0.349321	-0.147457	Yes
																														CENPC	9596	-0.351712	-0.146007	Yes
																														BTRC	9606	-0.352648	-0.143949	Yes
																														MCPH1	9608	-0.352806	-0.141089	Yes
																														RAE1	9611	-0.353124	-0.138326	Yes
																														CLIP1	9612	-0.353256	-0.135361	Yes
																														MASTL	9629	-0.35518	-0.133983	Yes
																														POLR2D	9635	-0.355764	-0.131498	Yes
																														NUP98	9650	-0.358057	-0.129895	Yes
																														RBBP7	9659	-0.359954	-0.127676	Yes
																														CDK7	9672	-0.361695	-0.125842	Yes
																														TERF1	9739	-0.372841	-0.129323	Yes
																														CEP152	9753	-0.37469	-0.127481	Yes
																														DKC1	9776	-0.376672	-0.126523	Yes
																														UBE2I	9783	-0.377844	-0.123953	Yes
																														NUP205	9806	-0.381014	-0.122959	Yes
																														WAPL	9824	-0.385003	-0.121431	Yes
																														NUP133	9834	-0.386563	-0.119088	Yes
																														CHEK1	9836	-0.386636	-0.115944	Yes
																														AHCTF1	9844	-0.388333	-0.113386	Yes
																														NUP153	9846	-0.388932	-0.110222	Yes
																														CDC23	9854	-0.390327	-0.107648	Yes
																														WRN	9867	-0.392688	-0.105554	Yes
																														TEX12	9874	-0.39385	-0.10285	Yes
																														PDS5B	9893	-0.396235	-0.101327	Yes
																														LEMD2	9897	-0.396774	-0.0982981	Yes
																														NUP214	9907	-0.398092	-0.0958587	Yes
																														RAB1A	9942	-0.403977	-0.0958737	Yes
																														PSMD7	9943	-0.404186	-0.0924818	Yes
																														LYN	9959	-0.407356	-0.0905656	Yes
																														DBF4	9969	-0.409509	-0.0880303	Yes
																														AKAP9	9981	-0.411006	-0.0856829	Yes
																														HAUS6	9983	-0.411205	-0.0823322	Yes
																														PSME4	9986	-0.41203	-0.0790748	Yes
																														PSMD11	10004	-0.41577	-0.0772882	Yes
																														NUP88	10017	-0.418234	-0.0749802	Yes
																														PPP2R5C	10019	-0.418376	-0.0715694	Yes
																														KPNB1	10041	-0.422617	-0.070126	Yes
																														UIMC1	10054	-0.424519	-0.0677653	Yes
																														TERF2	10066	-0.42735	-0.0652806	Yes
																														ARPP19	10077	-0.428403	-0.062687	Yes
																														ATR	10113	-0.436426	-0.0625298	Yes
																														PSMD5	10130	-0.439767	-0.0604417	Yes
																														SMC3	10142	-0.44237	-0.057831	Yes
																														STAG1	10171	-0.446981	-0.0568842	Yes
																														NUP155	10178	-0.447827	-0.053727	Yes
																														PAFAH1B1	10188	-0.45055	-0.0508474	Yes
																														SEH1L	10193	-0.451071	-0.0474626	Yes
																														CDC27	10194	-0.451108	-0.0436769	Yes
																														PSMD6	10207	-0.453881	-0.0410698	Yes
																														ATRX	10228	-0.461948	-0.0391962	Yes
																														PCM1	10231	-0.462876	-0.0355121	Yes
																														POLR2B	10242	-0.465076	-0.0326107	Yes
																														RFC1	10252	-0.467945	-0.0295851	Yes
																														PSMC1	10272	-0.475832	-0.0274948	Yes
																														CDK5RAP2	10276	-0.477882	-0.0237849	Yes
																														PSMC2	10289	-0.480564	-0.0209538	Yes
																														CLASP2	10293	-0.481426	-0.0172142	Yes
																														NUP54	10311	-0.488276	-0.0148192	Yes
																														PSMD12	10318	-0.490516	-0.0113037	Yes
																														NIPBL	10336	-0.50389	-0.00877763	Yes
																														IST1	10343	-0.507821	-0.00511694	Yes
																														MDM4	10353	-0.513049	-0.00171282	Yes
																														PSMC6	10371	-0.538252	0.00110159	Yes
[truncated: 3 more columns]

## Sheet: Supp. Tab2f_ENDOGcorr_M-CLL
Supplementary Table 2f. Person correlation values of correlated genes with ENDOG and included in cell cycle-related signatures fopund signifcantly enriched only in M-CLL
Positive enrichment			Negative enrichment
Gene	Correlation		Gene	Correlation
TBL3	0.746156		TCERG1	-0.556101
SRM	0.669087		PSMC6	-0.538252
RANBP1	0.65371		MDM4	-0.513049
BOP1	0.54385		IST1	-0.507821
PRDX4	0.535254		NIPBL	-0.50389
SLC39A14	0.42712		YTHDC1	-0.501659
RRP1B	0.42173		SFPQ	-0.501073
FKBP4	0.4198		DCTN6	-0.498212
AHCY	0.418515		CUL3	-0.496346
AKAP1	0.418236		PSMD12	-0.490516
RRS1	0.409769		NUP54	-0.488276
EBNA1BP2	0.409042		CLASP2	-0.481426
UCK2	0.403542		PSMC2	-0.480564
RCC1	0.402493		FXR1	-0.478404
PRPS2	0.400335		CDK5RAP2	-0.477882
LDHA	0.393708		PSMC1	-0.475832
FASN	0.38928		RFC1	-0.467945
GCSH	0.384951		POLR2B	-0.465076
SORD	0.36248		HNRNPD	-0.464086
CAD	0.345074		PCM1	-0.462876
AIMP2	0.327837		ATRX	-0.461948
PPAT	0.310239		EWSR1	-0.461209
PYCR1	0.302893		SRSF10	-0.456028
AK4	0.301524		PSMD6	-0.453881
CDK4	0.301313		CDC27	-0.451108
			SEH1L	-0.451071
			PAFAH1B1	-0.45055
			CCNT1	-0.448699
			NUP155	-0.447827
			STAG1	-0.446981
			SMC3	-0.44237
			PSMD5	-0.439767
			PRPF4B	-0.437231
			ATR	-0.436426
			ARID4A	-0.434443
			JMJD1C	-0.434271
			ARPP19	-0.428403
			TERF2	-0.42735
			UIMC1	-0.424519
			KPNB1	-0.422617
			PPP2R5C	-0.418376
			NUP88	-0.418234
			MAPK14	-0.41658
			PSMD11	-0.41577
			PSME4	-0.41203
			HAUS6	-0.411205
			AKAP9	-0.411006
			DBF4	-0.409509
			LYN	-0.407356
			PSMD7	-0.404186
			RAB1A	-0.403977
			NUP214	-0.398092
			LEMD2	-0.396774
			PDS5B	-0.396235
			TEX12	-0.39385
			TMEM138	-0.392943
			WRN	-0.392688
			CDC23	-0.390327
			NUP153	-0.388933
			AHCTF1	-0.388333
			KDM5B	-0.388112
			CHEK1	-0.386636
			NUP133	-0.386563
			WAPL	-0.385003
			CWC15	-0.384205
			NUP205	-0.381014
			KRAS	-0.379689
			UBE2I	-0.377844
			TOP1	-0.377549
			DKC1	-0.376672
			CDC42	-0.376478
			CUL5	-0.37596
			MORF4L2	-0.375728
			CEP152	-0.37469
			TERF1	-0.372841
			ILF2	-0.366763
			ZNFX1	-0.366071
			CDK7	-0.361695
			STIL	-0.361471
			RBBP7	-0.359954
			NUP98	-0.358057
			POLR2D	-0.355764
			UBE2D3	-0.355651
			MASTL	-0.35518
			CLIP1	-0.353256
			RAE1	-0.353124
			MCPH1	-0.352806
			BTRC	-0.352648
			CENPC	-0.351712
			PSMB4	-0.349321
			POLE3	-0.346434
			STAG2	-0.342152
			VRK1	-0.341607
			NCOA3	-0.341137
			HAUS8	-0.34051
			SYCE2	-0.339157
			PSMD2	-0.336812
			DYNC1LI2	-0.334063
			PDS5A	-0.332722
			NUP188	-0.32984
			UBE2E1	-0.329553
			VPS4A	-0.328996
			PSEN1	-0.326999
			KIF5B	-0.323901
			SNRPD1	-0.322392
			PHF20	-0.322345
			REC8	-0.321665
			RANBP2	-0.321608
			GORASP2	-0.319005
			SMARCA5	-0.317655
			NUCKS1	-0.317548
			CENPL	-0.317013
			HAUS3	-0.31285
			MDM2	-0.311508
			ORC1	-0.309045
			PHF8	-0.307676
			ANAPC10	-0.307639
			PPP2R2A	-0.302778
			KNTC1	-0.302429
			PPME1	-0.301927
			DYNC1H1	-0.301219
			YWHAE	-0.300156
			PSMA1	-0.298922
			LARP7	-0.297792
			AGFG1	-0.294966
			ZCCHC10	-0.294476
			UBE2N	-0.293649
			CKAP5	-0.29325
			RAD21	-0.291869
			BLM	-0.291326
			CEP57	-0.289564
			RNF168	-0.288266
			ILF3	-0.286629
			YWHAH	-0.286445
			NUP107	-0.285686
			POM121C	-0.285289
			TUBGCP3	-0.284968
			MAPRE1	-0.284292
			POLR2K	-0.283355
			PPP2R1B	-0.282813
			MTF2	-0.28033
			LIN52	-0.278066
			PPP2R5E	-0.275767
			CCSAP	-0.274042
			PTK6	-0.273762
			RSF1	-0.271114
			XPO1	-0.270957
			NUP58	-0.269074
			GSPT1	-0.268547
			NEDD1	-0.263046
			NUP160	-0.256745
			RAB2A	-0.255141
			EML4	-0.253814
			RHEB	-0.253674
			XPO4	-0.2522
			CCNB2	-0.250111
			AKAP13	-0.249274
			BRCC3	-0.248758
			BRCA2	-0.245625
			PPP6R3	-0.245064
			TOPBP1	-0.244497
			TERF2IP	-0.244402
			PPP6C	-0.244068
			RAD23B	-0.241294
			HNRNPU	-0.240736
			PSMA2	-0.24033
			PPP1CC	-0.238967
			CCNH	-0.238964
			CHMP7	-0.23789
			DCP1A	-0.237503
			PSMD1	-0.235273
			POLR2C	-0.233517
			AOC3	-0.233141
			PSMA3	-0.23294
			NPM1	-0.232754
			PPP2CA	-0.231241
			SEC13	-0.23104
			CSNK1D	-0.230952
			PSMC4	-0.230182
			KATNA1	-0.230083
			PRC1	-0.228941
			BRIP1	-0.228748
			PSMD3	-0.22745
			NDC80	-0.225476
			HUS1	-0.224793
			PSMA6	-0.221214
			ANKLE2	-0.221168
			PTTG1	-0.219244
			ZNF24	-0.219132
			NUDCD2	-0.218271
			DDX39A	-0.21419
			PSMB1	-0.209916
			HIF1A	-0.208165
			TAF9	-0.20691
			TRA2B	-0.205756
			SUV39H1	-0.202009
			CENPA	-0.199312
			ZNF385A	-0.194299
			DR1	-0.194209
			SYNCRIP	-0.191742
			USP6NL	-0.191082
			AMD1	-0.190058
			SMARCC1	-0.188187
			SRSF3	-0.186407
			CDK2	-0.184942
			FANCC	-0.184046
			C3orf62	-0.182511
			PSMD13	-0.180588
			GRPEL1	-0.18029
			NUDT4	-0.176303
			UBC	-0.176283
			CRYBA1	-0.174849
			PSMC3	-0.174561
			PCF11	-0.172406
			CCNA2	-0.172251
